# Supplementary material for: Cell atlases and the developmental foundations of the phenotype
Source: PLoS Comput Biol. 2026 Feb 9;22(2):e1013944. doi: 10.1371/journal.pcbi.1013944 (PMC12904592; doi:10.1371/journal.pcbi.1013944)
Supplement: S6 Table — Pleiotropic and non-pleiotropic genes. Enriched phenotypes for pleio and non-pleio genes. (XLSX) [file pcbi.1013944.s007.xlsx]

## Sheet: 1) NMF pleiotropy
Table S6
Sheet 1: List of genes and their NMF pleiotropy.
Sheet 2: List of pleiotropic genes. Genes with a pleiotropy value above the 95th percentile of the distribution.
Sheet 3: List of non pleiotropic genes. Genes with a pleiotropy value below the 5th percentile of the distribution.
Sheet 4: Enriched phenotypes of pleiotropic genes.
Sheet 5: Enriched phenotypes of non pleiotropic genes.
genes	NMF pleiotropy
WBGene00000001	0.897225
WBGene00000002	0.427091
WBGene00000003	0.279794
WBGene00000004	0.494573
WBGene00000005	0.580768
WBGene00000007	0.262482
WBGene00000009	0.542196
WBGene00000013	0.308612
WBGene00000018	1.37081
WBGene00000019	0.252911
WBGene00000024	0.861655
WBGene00000030	1.02163
WBGene00000031	1.02163
WBGene00000034	0.567989
WBGene00000035	0.592503
WBGene00000036	0.534154
WBGene00000037	0.29946
WBGene00000038	0.335442
WBGene00000039	2.34319
WBGene00000040	0.635875
WBGene00000041	2.25867
WBGene00000042	1.89995
WBGene00000043	0.441459
WBGene00000044	0.437629
WBGene00000045	1.12584
WBGene00000046	1.12969
WBGene00000047	0.289548
WBGene00000048	1.13326
WBGene00000049	0.703039
WBGene00000050	0.421296
WBGene00000051	0.784502
WBGene00000053	0.710905
WBGene00000054	1.00214
WBGene00000055	0.951989
WBGene00000057	0.817086
WBGene00000058	0.812968
WBGene00000061	0.311005
WBGene00000062	1.01564
WBGene00000063	3.63185
WBGene00000064	3.51443
WBGene00000065	3.44697
WBGene00000066	2.60115
WBGene00000067	3.19508
WBGene00000068	1.53551
WBGene00000069	1.06886
WBGene00000070	0.944207
WBGene00000071	1.10318
WBGene00000072	0.825162
WBGene00000074	0.295844
WBGene00000075	0.642838
WBGene00000079	1.73778
WBGene00000080	0.766474
WBGene00000081	0.609692
WBGene00000082	1.03886
WBGene00000083	2.04552
WBGene00000084	0.486365
WBGene00000085	0.782698
WBGene00000086	0.815703
WBGene00000088	2.12104
WBGene00000089	1.11137
WBGene00000090	2.11305
WBGene00000092	0.495145
WBGene00000093	0.44939
WBGene00000094	0.254007
WBGene00000095	2.46786
WBGene00000096	0.817788
WBGene00000097	1.30178
WBGene00000098	3.04401
WBGene00000099	2.67095
WBGene00000100	1.61629
WBGene00000101	0.297132
WBGene00000102	2.81099
WBGene00000103	1.58978
WBGene00000105	4.58742
WBGene00000106	1.56985
WBGene00000107	0.859041
WBGene00000109	0.55148
WBGene00000110	1.75942
WBGene00000112	1.49228
WBGene00000113	0.618556
WBGene00000114	0.74266
WBGene00000116	0.524005
WBGene00000120	0.225011
WBGene00000121	0.751127
WBGene00000122	0.225011
WBGene00000123	3.34881
WBGene00000134	0.270828
WBGene00000137	0.70021
WBGene00000138	0.380073
WBGene00000139	0.336184
WBGene00000140	1.48354
WBGene00000142	1.76562
WBGene00000143	1.83433
WBGene00000144	0.444178
WBGene00000145	1.67071
WBGene00000146	0.766525
WBGene00000147	1.64941
WBGene00000148	1.1513
WBGene00000149	2.67986
WBGene00000150	3.08662
WBGene00000151	1.00889
WBGene00000156	2.96534
WBGene00000157	0.907126
WBGene00000158	1.56994
WBGene00000159	2.81492
WBGene00000160	3.40272
WBGene00000161	2.55502
WBGene00000162	0.903066
WBGene00000163	2.24834
WBGene00000164	1.77339
WBGene00000165	1.90242
WBGene00000166	0.234645
WBGene00000168	1.37253
WBGene00000169	0.614434
WBGene00000170	0.309893
WBGene00000176	0.279217
WBGene00000180	0.238036
WBGene00000181	1.24544
WBGene00000182	3.46541
WBGene00000183	3.63131
WBGene00000184	1.28509
WBGene00000185	0.754778
WBGene00000186	0.352987
WBGene00000187	0.788084
WBGene00000188	1.06567
WBGene00000189	1.5184
WBGene00000190	0.310269
WBGene00000192	1.56708
WBGene00000195	0.867897
WBGene00000196	1.11302
WBGene00000197	2.50776
WBGene00000199	2.30167
WBGene00000200	2.47622
WBGene00000201	2.47628
WBGene00000202	0.388919
WBGene00000203	2.67298
WBGene00000204	0.955308
WBGene00000205	1.9277
WBGene00000206	2.55097
WBGene00000207	1.67282
WBGene00000209	1.59519
WBGene00000210	1.76441
WBGene00000213	0.542196
WBGene00000214	1.10552
WBGene00000215	0.217258
WBGene00000216	1.1713
WBGene00000217	0.940348
WBGene00000218	0.367759
WBGene00000219	0.587505
WBGene00000220	0.597026
WBGene00000222	1.77644
WBGene00000223	0.898527
WBGene00000225	0.226265
WBGene00000226	2.21035
WBGene00000227	1.5964
WBGene00000228	1.99116
WBGene00000229	3.45276
WBGene00000230	4.20442
WBGene00000231	2.88359
WBGene00000232	0.697256
WBGene00000233	0.771938
WBGene00000235	2.31991
WBGene00000237	0.517054
WBGene00000238	4.71609
WBGene00000239	1.40332
WBGene00000240	0.254007
WBGene00000241	0.750548
WBGene00000242	0.226265
WBGene00000244	1.0107
WBGene00000246	0.887406
WBGene00000247	3.67054
WBGene00000248	2.03078
WBGene00000249	2.72705
WBGene00000250	0.806664
WBGene00000252	0.721375
WBGene00000253	2.2074
WBGene00000254	2.4437
WBGene00000255	1.60951
WBGene00000256	0.280035
WBGene00000257	1.18616
WBGene00000259	0.296361
WBGene00000262	0.085645
WBGene00000263	2.09878
WBGene00000264	1.19074
WBGene00000265	0.837464
WBGene00000266	1.10366
WBGene00000267	0.54055
WBGene00000268	0.569285
WBGene00000269	0.689095
WBGene00000270	0.335083
WBGene00000271	1.32797
WBGene00000272	0.471558
WBGene00000273	0.309893
WBGene00000275	4.09608
WBGene00000276	3.30109
WBGene00000277	1.28873
WBGene00000279	0.226265
WBGene00000281	0.533981
WBGene00000282	0.774078
WBGene00000285	0.254007
WBGene00000286	0.254007
WBGene00000289	2.55374
WBGene00000292	2.40183
WBGene00000293	3.00359
WBGene00000294	0.762113
WBGene00000295	0.827034
WBGene00000296	1.66436
WBGene00000298	1.51365
WBGene00000301	1.51784
WBGene00000302	0.858265
WBGene00000366	4.32307
WBGene00000367	0.179055
WBGene00000368	0.869887
WBGene00000369	3.41166
WBGene00000371	3.2606
WBGene00000373	0.359155
WBGene00000375	0.375157
WBGene00000376	2.45539
WBGene00000377	3.81175
WBGene00000378	3.52333
WBGene00000379	3.53928
WBGene00000380	2.91937
WBGene00000381	2.59147
WBGene00000382	1.95479
WBGene00000383	1.73268
WBGene00000386	3.43148
WBGene00000387	2.49382
WBGene00000388	0.632541
WBGene00000389	0.296361
WBGene00000390	3.57592
WBGene00000391	0.257118
WBGene00000392	0.560922
WBGene00000393	0.751228
WBGene00000395	0.359377
WBGene00000396	1.03679
WBGene00000403	1.56175
WBGene00000405	3.5758
WBGene00000406	2.03722
WBGene00000407	0.88612
WBGene00000408	0.61314
WBGene00000409	2.95159
WBGene00000410	2.14433
WBGene00000411	2.58273
WBGene00000412	1.20464
WBGene00000413	2.40112
WBGene00000415	2.10017
WBGene00000416	0.784073
WBGene00000417	2.0382
WBGene00000418	1.99754
WBGene00000419	1.77996
WBGene00000420	1.55846
WBGene00000421	0.793138
WBGene00000422	0.380772
WBGene00000423	2.62241
WBGene00000424	4.04244
WBGene00000425	0.285596
WBGene00000426	1.7918
WBGene00000427	0.999944
WBGene00000428	0.200494
WBGene00000431	2.62525
WBGene00000435	2.12185
WBGene00000436	0.264157
WBGene00000437	2.51606
WBGene00000438	1.46804
WBGene00000439	1.48438
WBGene00000440	1.0635
WBGene00000441	1.97072
WBGene00000442	0.485707
WBGene00000443	2.80109
WBGene00000444	0.3844
WBGene00000445	2.3635
WBGene00000447	2.0337
WBGene00000448	1.48196
WBGene00000449	1.67864
WBGene00000450	1.17948
WBGene00000451	0.681723
WBGene00000452	2.09725
WBGene00000453	1.47039
WBGene00000455	1.64248
WBGene00000457	1.35191
WBGene00000458	0.418583
WBGene00000459	0.627812
WBGene00000460	0.551054
WBGene00000461	0.458119
WBGene00000463	2.26443
WBGene00000464	0.362667
WBGene00000465	1.27275
WBGene00000466	3.37302
WBGene00000467	2.71625
WBGene00000468	0.982899
WBGene00000469	1.35458
WBGene00000472	0.275805
WBGene00000473	1.20568
WBGene00000474	1.4397
WBGene00000475	0.493994
WBGene00000476	0.524072
WBGene00000478	1.31371
WBGene00000479	4.33131
WBGene00000480	0.354337
WBGene00000481	2.75483
WBGene00000483	1.45262
WBGene00000484	1.68299
WBGene00000485	2.00551
WBGene00000487	0.982146
WBGene00000488	0.937459
WBGene00000490	1.32978
WBGene00000491	1.3155
WBGene00000492	1.6925
WBGene00000493	1.33707
WBGene00000496	2.40197
WBGene00000497	1.39363
WBGene00000498	2.11764
WBGene00000499	1.21998
WBGene00000500	1.79905
WBGene00000501	0.497512
WBGene00000502	3.17062
WBGene00000503	0.254007
WBGene00000506	1.65697
WBGene00000507	0.686644
WBGene00000508	1.08911
WBGene00000509	0.317152
WBGene00000510	0.505635
WBGene00000511	0.497178
WBGene00000512	0.514654
WBGene00000513	0.326893
WBGene00000514	0.317152
WBGene00000515	0.317152
WBGene00000516	3.50938
WBGene00000517	1.89614
WBGene00000518	0.399171
WBGene00000519	0.435179
WBGene00000520	0.738845
WBGene00000521	0.311005
WBGene00000522	0.739903
WBGene00000523	0.270982
WBGene00000524	0.367135
WBGene00000525	0.386692
WBGene00000527	0.48904
WBGene00000528	0.624334
WBGene00000529	0.619416
WBGene00000530	0.554125
WBGene00000532	0.615671
WBGene00000534	0.281979
WBGene00000535	0.074263
WBGene00000536	2.33119
WBGene00000537	2.45924
WBGene00000540	0.254007
WBGene00000542	1.1758
WBGene00000543	0.180679
WBGene00000544	0.217258
WBGene00000545	0.577487
WBGene00000546	0.577487
WBGene00000547	0.577487
WBGene00000548	2.22176
WBGene00000549	1.5876
WBGene00000550	0.712273
WBGene00000552	3.32186
WBGene00000553	0.989603
WBGene00000554	1.24477
WBGene00000556	0.270828
WBGene00000561	1.19101
WBGene00000562	0.648105
WBGene00000563	0.524919
WBGene00000564	0.865114
WBGene00000565	1.46704
WBGene00000566	1.23851
WBGene00000567	2.38807
WBGene00000583	0.296361
WBGene00000584	2.16795
WBGene00000585	1.81128
WBGene00000591	1.07951
WBGene00000592	0.971701
WBGene00000593	0.254007
WBGene00000594	1.37751
WBGene00000599	0.226265
WBGene00000601	0.516627
WBGene00000602	0.516627
WBGene00000603	0.336551
WBGene00000606	0.938443
WBGene00000608	0.518917
WBGene00000609	0.226265
WBGene00000611	1.28976
WBGene00000612	1.31926
WBGene00000613	0.296361
WBGene00000615	0.411903
WBGene00000616	0.280035
WBGene00000618	0.425971
WBGene00000621	0.590582
WBGene00000625	1.40098
WBGene00000626	0.196876
WBGene00000628	0.500348
WBGene00000631	0.712116
WBGene00000636	0.226714
WBGene00000638	0.254007
WBGene00000640	0.298841
WBGene00000647	0.196876
WBGene00000649	0.816873
WBGene00000650	0.296361
WBGene00000653	0.862324
WBGene00000655	0.280035
WBGene00000656	0.595509
WBGene00000659	1.29441
WBGene00000663	0.291903
WBGene00000665	0.411903
WBGene00000666	0.22804
WBGene00000667	1.52782
WBGene00000668	1.52782
WBGene00000669	1.52782
WBGene00000672	0.590582
WBGene00000673	1.0586
WBGene00000674	0.571264
WBGene00000675	1.11817
WBGene00000677	0.498365
WBGene00000682	0.510697
WBGene00000684	0.70584
WBGene00000688	0.800959
WBGene00000691	1.37751
WBGene00000693	0.54114
WBGene00000695	0.594254
WBGene00000696	0.590582
WBGene00000699	1.37945
WBGene00000705	1.44696
WBGene00000707	0.676938
WBGene00000712	0.394658
WBGene00000714	0.43963
WBGene00000715	0.226265
WBGene00000717	0.226265
WBGene00000719	0.254007
WBGene00000720	0.254007
WBGene00000723	0.576991
WBGene00000724	0.296361
WBGene00000727	1.01425
WBGene00000728	1.01425
WBGene00000730	1.01425
WBGene00000731	0.408493
WBGene00000732	0.789994
WBGene00000733	0.789994
WBGene00000739	0.609602
WBGene00000740	0.609602
WBGene00000741	0.609602
WBGene00000742	0.609602
WBGene00000743	0.609602
WBGene00000749	0.228296
WBGene00000750	0.458653
WBGene00000751	0.578788
WBGene00000752	0.578788
WBGene00000753	0.241196
WBGene00000756	0.439527
WBGene00000758	0.296361
WBGene00000761	1.97455
WBGene00000762	0.488399
WBGene00000763	0.466714
WBGene00000764	0.488399
WBGene00000765	0.488399
WBGene00000766	0.648542
WBGene00000767	0.798044
WBGene00000768	0.855646
WBGene00000770	0.809412
WBGene00000771	0.085645
WBGene00000772	1.67963
WBGene00000773	1.83817
WBGene00000774	2.27225
WBGene00000776	1.73848
WBGene00000777	1.60665
WBGene00000779	0.793287
WBGene00000781	0.570737
WBGene00000782	0.311005
WBGene00000783	0.340451
WBGene00000786	0.28626
WBGene00000787	0.535548
WBGene00000788	0.69427
WBGene00000789	0.28626
WBGene00000792	1.17331
WBGene00000793	1.25384
WBGene00000794	2.62789
WBGene00000795	0.807773
WBGene00000796	1.63559
WBGene00000797	0.465158
WBGene00000798	1.54859
WBGene00000799	0.522504
WBGene00000800	2.89229
WBGene00000802	2.49208
WBGene00000803	1.22311
WBGene00000804	1.0087
WBGene00000812	0.328111
WBGene00000813	1.72794
WBGene00000814	2.09468
WBGene00000815	1.29959
WBGene00000816	2.11105
WBGene00000817	2.63862
WBGene00000818	2.1925
WBGene00000819	0.3412
WBGene00000820	0.840714
WBGene00000822	0.57339
WBGene00000830	1.98994
WBGene00000831	1.80214
WBGene00000832	0.607522
WBGene00000833	1.3201
WBGene00000834	2.18853
WBGene00000835	0.587669
WBGene00000836	3.29111
WBGene00000837	2.63808
WBGene00000838	1.57007
WBGene00000839	2.21645
WBGene00000840	1.05573
WBGene00000841	1.06046
WBGene00000843	2.20227
WBGene00000845	0.878258
WBGene00000846	1.96156
WBGene00000851	0.83641
WBGene00000853	0.830053
WBGene00000854	0.722684
WBGene00000857	1.85165
WBGene00000858	2.27165
WBGene00000862	0.365858
WBGene00000863	0.738916
WBGene00000864	0.48498
WBGene00000865	1.90264
WBGene00000866	2.56395
WBGene00000867	2.45819
WBGene00000868	2.63651
WBGene00000869	3.40314
WBGene00000870	2.2139
WBGene00000871	4.50583
WBGene00000872	3.27271
WBGene00000874	1.83207
WBGene00000875	2.83258
WBGene00000876	2.37316
WBGene00000877	0.221077
WBGene00000880	1.08483
WBGene00000883	0.659342
WBGene00000885	0.226265
WBGene00000887	0.661151
WBGene00000888	1.61893
WBGene00000889	0.832737
WBGene00000890	1.23451
WBGene00000891	0.724195
WBGene00000894	2.06594
WBGene00000895	0.44939
WBGene00000896	3.03739
WBGene00000897	2.08854
WBGene00000898	4.95029
WBGene00000899	1.80562
WBGene00000900	2.62521
WBGene00000901	1.49247
WBGene00000902	1.25216
WBGene00000903	2.7606
WBGene00000904	1.68218
WBGene00000905	2.38013
WBGene00000906	1.77952
WBGene00000907	2.00262
WBGene00000908	3.72392
WBGene00000910	1.43669
WBGene00000911	2.06017
WBGene00000912	4.01838
WBGene00000913	3.19112
WBGene00000914	2.34613
WBGene00000915	3.55095
WBGene00000917	1.86217
WBGene00000920	0.811881
WBGene00000923	0.635255
WBGene00000929	0.262743
WBGene00000933	1.10774
WBGene00000934	1.53256
WBGene00000935	0.715456
WBGene00000936	2.65406
WBGene00000937	2.50393
WBGene00000938	2.73911
WBGene00000939	3.7654
WBGene00000940	0.122174
WBGene00000941	0.208716
WBGene00000942	2.5418
WBGene00000950	1.18389
WBGene00000951	1.10177
WBGene00000952	0.629509
WBGene00000955	0.595247
WBGene00000958	1.30184
WBGene00000959	0.756727
WBGene00000961	0.491135
WBGene00000962	4.10316
WBGene00000966	0.538782
WBGene00000967	1.08435
WBGene00000968	1.49597
WBGene00000969	0.291159
WBGene00000973	1.15312
WBGene00000975	0.662919
WBGene00000979	1.01268
WBGene00000982	0.264157
WBGene00000984	0.317152
WBGene00000986	0.308666
WBGene00000991	1.40217
WBGene00000994	2.56634
WBGene00000995	2.39823
WBGene00000996	0.475255
WBGene00000998	2.14613
WBGene00001000	0.408575
WBGene00001001	1.21076
WBGene00001002	2.84803
WBGene00001005	3.61903
WBGene00001006	2.25713
WBGene00001007	3.33307
WBGene00001008	1.92752
WBGene00001016	0.496149
WBGene00001017	3.7043
WBGene00001018	1.46509
WBGene00001019	0.225011
WBGene00001020	0.311005
WBGene00001021	0.296361
WBGene00001022	0.296361
WBGene00001025	0.991867
WBGene00001026	0.938347
WBGene00001028	0.6521
WBGene00001029	1.67892
WBGene00001030	0.902199
WBGene00001031	0.940967
WBGene00001032	1.02092
WBGene00001033	0.342749
WBGene00001035	0.461319
WBGene00001036	0.352707
WBGene00001037	0.479607
WBGene00001039	1.90927
WBGene00001040	2.99816
WBGene00001041	0.225011
WBGene00001042	0.327122
WBGene00001043	1.07875
WBGene00001044	0.296361
WBGene00001045	0.522529
WBGene00001047	0.296361
WBGene00001048	0.254007
WBGene00001049	0.359317
WBGene00001051	1.30243
WBGene00001052	1.32239
WBGene00001053	1.10043
WBGene00001056	0.254978
WBGene00001061	2.74853
WBGene00001062	0.270828
WBGene00001063	0.548869
WBGene00001064	1.71474
WBGene00001065	1.24212
WBGene00001066	1.56029
WBGene00001067	1.69512
WBGene00001068	0.439527
WBGene00001069	2.0605
WBGene00001070	1.75616
WBGene00001071	1.91635
WBGene00001072	2.34604
WBGene00001073	2.23862
WBGene00001074	0.984196
WBGene00001075	0.699587
WBGene00001076	1.71926
WBGene00001077	2.25929
WBGene00001078	1.33429
WBGene00001079	1.80629
WBGene00001080	1.8509
WBGene00001081	3.28091
WBGene00001082	2.44613
WBGene00001085	1.77519
WBGene00001086	2.73728
WBGene00001087	2.32246
WBGene00001088	2.03214
WBGene00001089	2.8804
WBGene00001090	0.805204
WBGene00001092	0.887469
WBGene00001093	2.75246
WBGene00001094	2.7575
WBGene00001095	0.753097
WBGene00001096	0.409508
WBGene00001099	0.769224
WBGene00001101	2.46616
WBGene00001102	3.74293
WBGene00001103	0.508607
WBGene00001104	0.344721
WBGene00001105	0.344721
WBGene00001106	0.344721
WBGene00001107	0.544114
WBGene00001108	0.344721
WBGene00001109	0.344721
WBGene00001110	1.12913
WBGene00001113	0.551262
WBGene00001115	1.34363
WBGene00001116	1.11918
WBGene00001117	1.09312
WBGene00001118	1.50726
WBGene00001119	1.17672
WBGene00001121	1.38822
WBGene00001122	1.09312
WBGene00001123	2.12424
WBGene00001127	1.39908
WBGene00001129	1.5326
WBGene00001130	4.47558
WBGene00001131	1.61313
WBGene00001132	0.663198
WBGene00001133	2.67723
WBGene00001134	3.36221
WBGene00001135	2.05878
WBGene00001136	0.840445
WBGene00001137	3.82585
WBGene00001145	2.31303
WBGene00001148	1.6797
WBGene00001149	0.558563
WBGene00001150	0.329344
WBGene00001151	0.309893
WBGene00001152	0.329344
WBGene00001155	1.17909
WBGene00001156	0.510878
WBGene00001157	0.719115
WBGene00001159	2.31001
WBGene00001160	0.548313
WBGene00001161	2.11098
WBGene00001162	0.37833
WBGene00001163	0.734277
WBGene00001165	2.06194
WBGene00001166	3.23378
WBGene00001167	4.4124
WBGene00001168	2.96977
WBGene00001169	1.99692
WBGene00001170	2.75328
WBGene00001171	2.72756
WBGene00001172	1.29821
WBGene00001173	3.55201
WBGene00001174	3.59197
WBGene00001175	1.47439
WBGene00001177	3.26246
WBGene00001178	3.21532
WBGene00001179	2.00053
WBGene00001182	2.56446
WBGene00001184	4.48326
WBGene00001185	1.42727
WBGene00001186	4.76436
WBGene00001187	3.12763
WBGene00001188	3.87422
WBGene00001189	1.72688
WBGene00001190	1.85067
WBGene00001193	1.55672
WBGene00001194	3.86117
WBGene00001196	3.18282
WBGene00001202	1.67504
WBGene00001204	2.10943
WBGene00001207	3.37666
WBGene00001208	3.2277
WBGene00001209	4.50964
WBGene00001210	3.47452
WBGene00001211	1.92653
WBGene00001214	2.19199
WBGene00001215	1.53398
WBGene00001223	0.264157
WBGene00001224	1.16314
WBGene00001225	3.47166
WBGene00001226	2.2111
WBGene00001227	2.46036
WBGene00001228	2.83887
WBGene00001229	3.38958
WBGene00001230	1.60861
WBGene00001231	1.97316
WBGene00001232	2.54505
WBGene00001233	0.674778
WBGene00001234	2.60197
WBGene00001235	2.32885
WBGene00001236	2.2118
WBGene00001237	0.713056
WBGene00001239	0.504795
WBGene00001240	2.39663
WBGene00001241	1.66086
WBGene00001243	2.51416
WBGene00001244	0.719205
WBGene00001248	1.05818
WBGene00001249	2.29026
WBGene00001250	3.93308
WBGene00001251	1.12141
WBGene00001252	0.196876
WBGene00001253	1.30594
WBGene00001258	3.31507
WBGene00001259	1.92351
WBGene00001262	2.4413
WBGene00001263	3.50941
WBGene00001281	2.95502
WBGene00001284	2.61095
WBGene00001303	1.82929
WBGene00001309	1.02006
WBGene00001310	2.02814
WBGene00001311	0.662964
WBGene00001320	1.32694
WBGene00001324	0.519893
WBGene00001325	1.07312
WBGene00001328	3.49023
WBGene00001329	1.7694
WBGene00001330	3.34496
WBGene00001331	0.496149
WBGene00001332	2.07724
WBGene00001333	3.88479
WBGene00001334	1.33408
WBGene00001335	1.29434
WBGene00001336	1.52303
WBGene00001337	1.74784
WBGene00001338	1.56673
WBGene00001340	2.57792
WBGene00001345	2.53211
WBGene00001352	1.87203
WBGene00001358	2.39136
WBGene00001365	0.756075
WBGene00001366	0.80612
WBGene00001368	0.86168
WBGene00001371	0.291389
WBGene00001372	1.19758
WBGene00001373	1.03624
WBGene00001374	1.96189
WBGene00001377	2.34433
WBGene00001385	0.411903
WBGene00001386	0.329344
WBGene00001393	0.898739
WBGene00001394	2.3812
WBGene00001395	1.92281
WBGene00001396	0.926132
WBGene00001397	1.28947
WBGene00001398	3.87672
WBGene00001399	3.51384
WBGene00001400	1.41995
WBGene00001401	2.8758
WBGene00001402	3.31846
WBGene00001403	0.383796
WBGene00001404	0.254978
WBGene00001410	0.84723
WBGene00001411	1.77755
WBGene00001412	2.04841
WBGene00001413	2.89042
WBGene00001414	1.11208
WBGene00001423	2.51146
WBGene00001428	0.375706
WBGene00001429	0.085645
WBGene00001430	0.432916
WBGene00001431	1.40077
WBGene00001432	0.644267
WBGene00001433	0.254978
WBGene00001434	1.03156
WBGene00001437	0.085645
WBGene00001438	2.22932
WBGene00001439	0.432284
WBGene00001440	0.209404
WBGene00001441	0.264157
WBGene00001442	0.458788
WBGene00001443	1.21783
WBGene00001444	1.22331
WBGene00001445	0.881238
WBGene00001446	0.418617
WBGene00001449	1.07862
WBGene00001450	0.688001
WBGene00001451	0.317449
WBGene00001452	0.806054
WBGene00001453	0.90404
WBGene00001454	0.907579
WBGene00001455	1.07751
WBGene00001456	0.787142
WBGene00001457	0.457861
WBGene00001459	1.0208
WBGene00001460	0.954792
WBGene00001461	1.71048
WBGene00001462	0.789656
WBGene00001463	1.07594
WBGene00001464	1.38749
WBGene00001465	2.25168
WBGene00001466	1.07464
WBGene00001468	1.31947
WBGene00001475	0.77419
WBGene00001476	0.784406
WBGene00001477	0.308612
WBGene00001478	0.391549
WBGene00001479	1.31919
WBGene00001480	0.784406
WBGene00001481	1.71688
WBGene00001482	1.5204
WBGene00001483	1.25269
WBGene00001484	0.268305
WBGene00001486	3.20302
WBGene00001487	0.984878
WBGene00001488	0.323964
WBGene00001490	0.677401
WBGene00001494	0.514316
WBGene00001496	0.962626
WBGene00001497	3.41132
WBGene00001498	1.70166
WBGene00001499	1.18618
WBGene00001500	0.811088
WBGene00001501	0.533018
WBGene00001502	2.95533
WBGene00001503	1.43548
WBGene00001505	0.285018
WBGene00001506	0.226265
WBGene00001507	0.228296
WBGene00001508	0.248404
WBGene00001509	2.60703
WBGene00001510	2.21277
WBGene00001511	3.0718
WBGene00001512	0.376221
WBGene00001513	0.914699
WBGene00001514	1.39604
WBGene00001515	0.196876
WBGene00001516	1.01004
WBGene00001517	0.349655
WBGene00001518	1.416
WBGene00001519	0.981882
WBGene00001520	2.6306
WBGene00001526	2.09468
WBGene00001527	0.845085
WBGene00001531	0.475414
WBGene00001533	0.857725
WBGene00001535	0.671228
WBGene00001536	0.269959
WBGene00001540	0.477077
WBGene00001541	0.226265
WBGene00001543	0.58566
WBGene00001546	0.226265
WBGene00001547	0.874678
WBGene00001548	0.289583
WBGene00001550	0.450912
WBGene00001553	1.63954
WBGene00001554	0.451144
WBGene00001555	0.219326
WBGene00001556	0.219326
WBGene00001557	0.254007
WBGene00001558	1.73855
WBGene00001559	0.871051
WBGene00001560	0.196876
WBGene00001561	2.53704
WBGene00001562	1.07272
WBGene00001564	0.651942
WBGene00001565	0.384579
WBGene00001566	1.31668
WBGene00001568	2.4817
WBGene00001569	0.254007
WBGene00001570	1.42986
WBGene00001571	0.254007
WBGene00001572	0.462857
WBGene00001574	2.47669
WBGene00001575	0.225011
WBGene00001577	0.205025
WBGene00001578	0.386074
WBGene00001579	3.13908
WBGene00001580	3.34886
WBGene00001581	0.291176
WBGene00001582	2.22006
WBGene00001584	0.732728
WBGene00001585	1.42632
WBGene00001589	0.718693
WBGene00001590	1.08544
WBGene00001591	0.720993
WBGene00001592	0.254007
WBGene00001593	0.686174
WBGene00001594	0.425429
WBGene00001595	4.7341
WBGene00001596	3.29974
WBGene00001597	2.18449
WBGene00001598	1.20775
WBGene00001599	0.695965
WBGene00001601	0.311005
WBGene00001603	0.290463
WBGene00001606	0.264157
WBGene00001607	0.254007
WBGene00001609	4.65642
WBGene00001612	0.868963
WBGene00001613	0.8531
WBGene00001615	0.431943
WBGene00001616	0.226265
WBGene00001617	0.802668
WBGene00001618	1.09711
WBGene00001620	0.240792
WBGene00001624	0.378249
WBGene00001625	0.485809
WBGene00001627	1.14559
WBGene00001629	0.410527
WBGene00001630	0.254007
WBGene00001637	0.254007
WBGene00001638	0.348586
WBGene00001639	0.457773
WBGene00001646	0.272955
WBGene00001647	2.82261
WBGene00001648	4.85265
WBGene00001649	1.65913
WBGene00001650	2.82241
WBGene00001651	1.91823
WBGene00001653	1.14135
WBGene00001660	0.379114
WBGene00001661	2.26911
WBGene00001662	1.32009
WBGene00001663	0.670576
WBGene00001664	0.980274
WBGene00001665	1.52525
WBGene00001666	0.900498
WBGene00001668	0.756936
WBGene00001669	1.29154
WBGene00001670	1.15009
WBGene00001671	1.05508
WBGene00001672	1.12583
WBGene00001673	1.05146
WBGene00001674	1.95454
WBGene00001675	1.06383
WBGene00001676	1.06551
WBGene00001677	1.06379
WBGene00001678	1.67606
WBGene00001679	2.55181
WBGene00001680	2.47151
WBGene00001681	1.02413
WBGene00001682	1.5075
WBGene00001683	1.13462
WBGene00001684	0.721704
WBGene00001685	0.721704
WBGene00001686	1.13462
WBGene00001687	0.278843
WBGene00001688	2.94127
WBGene00001689	2.89978
WBGene00001690	1.19484
WBGene00001691	1.11847
WBGene00001692	1.12065
WBGene00001693	1.54112
WBGene00001694	1.54361
WBGene00001696	1.14573
WBGene00001697	1.39109
WBGene00001698	0.76549
WBGene00001699	1.03053
WBGene00001701	0.911189
WBGene00001702	0.999945
WBGene00001703	0.911189
WBGene00001707	1.51861
WBGene00001708	0.437319
WBGene00001709	1.17528
WBGene00001713	0.697016
WBGene00001726	0.825336
WBGene00001728	0.542196
WBGene00001731	1.15312
WBGene00001734	0.662692
WBGene00001740	1.35315
WBGene00001743	0.319812
WBGene00001744	3.1149
WBGene00001745	3.06316
WBGene00001746	3.33358
WBGene00001747	1.55766
WBGene00001748	2.06843
WBGene00001749	0.309603
WBGene00001751	0.274913
WBGene00001752	0.30054
WBGene00001753	0.780698
WBGene00001754	0.458903
WBGene00001755	0.274913
WBGene00001756	0.328243
WBGene00001757	0.528997
WBGene00001758	0.907091
WBGene00001760	0.367135
WBGene00001761	0.274913
WBGene00001762	0.274913
WBGene00001763	0.274913
WBGene00001765	0.274913
WBGene00001766	0.274913
WBGene00001767	0.528997
WBGene00001771	0.66989
WBGene00001772	0.43916
WBGene00001773	0.578277
WBGene00001776	0.226265
WBGene00001780	0.43863
WBGene00001786	0.715759
WBGene00001788	0.367135
WBGene00001791	0.546679
WBGene00001792	0.309033
WBGene00001793	1.52219
WBGene00001795	0.952624
WBGene00001796	1.36478
WBGene00001803	0.24818
WBGene00001805	0.226265
WBGene00001808	2.59044
WBGene00001811	1.73438
WBGene00001812	0.57564
WBGene00001814	1.62298
WBGene00001815	0.769047
WBGene00001816	0.432478
WBGene00001819	0.716764
WBGene00001820	1.53642
WBGene00001821	1.13406
WBGene00001824	2.76178
WBGene00001827	2.5168
WBGene00001828	0.766058
WBGene00001829	1.41348
WBGene00001830	1.43702
WBGene00001831	2.16119
WBGene00001832	1.60052
WBGene00001833	2.14115
WBGene00001834	4.35792
WBGene00001835	2.43645
WBGene00001836	1.11436
WBGene00001837	1.41286
WBGene00001838	0.668394
WBGene00001840	3.43229
WBGene00001841	0.435914
WBGene00001842	1.51824
WBGene00001843	1.30747
WBGene00001844	1.29224
WBGene00001851	2.75113
WBGene00001852	0.326347
WBGene00001854	0.28517
WBGene00001855	0.875258
WBGene00001856	0.804013
WBGene00001857	0.788687
WBGene00001858	0.63799
WBGene00001859	0.569446
WBGene00001860	3.03205
WBGene00001862	1.2974
WBGene00001863	2.28923
WBGene00001864	1.14329
WBGene00001865	0.847629
WBGene00001867	1.28183
WBGene00001869	2.21989
WBGene00001872	1.88871
WBGene00001874	0.937107
WBGene00001875	1.58316
WBGene00001876	1.94808
WBGene00001877	2.32143
WBGene00001878	2.1528
WBGene00001879	2.07286
WBGene00001880	1.94808
WBGene00001881	2.32143
WBGene00001882	2.12307
WBGene00001883	1.66649
WBGene00001885	2.51608
WBGene00001890	1.2661
WBGene00001891	1.56098
WBGene00001892	1.7067
WBGene00001898	0.927455
WBGene00001899	1.42307
WBGene00001903	0.826696
WBGene00001904	1.30512
WBGene00001905	1.94423
WBGene00001906	1.35095
WBGene00001907	1.4482
WBGene00001908	0.826696
WBGene00001909	0.518496
WBGene00001910	0.917943
WBGene00001911	1.88653
WBGene00001912	1.71765
WBGene00001913	2.12307
WBGene00001914	1.94808
WBGene00001915	0.917943
WBGene00001916	1.42307
WBGene00001919	1.9997
WBGene00001921	2.3493
WBGene00001922	2.04079
WBGene00001929	1.71846
WBGene00001931	2.35333
WBGene00001932	1.66817
WBGene00001933	1.32621
WBGene00001934	1.42193
WBGene00001935	2.47433
WBGene00001936	1.49383
WBGene00001937	1.95536
WBGene00001938	1.84474
WBGene00001939	2.94127
WBGene00001940	2.01115
WBGene00001941	1.52877
WBGene00001942	1.97962
WBGene00001943	1.38851
WBGene00001945	1.12289
WBGene00001946	1.62912
WBGene00001947	1.78949
WBGene00001948	2.15208
WBGene00001949	2.81765
WBGene00001950	1.86425
WBGene00001951	0.88759
WBGene00001952	2.02975
WBGene00001953	2.32432
WBGene00001955	0.802849
WBGene00001956	1.75632
WBGene00001957	1.2751
WBGene00001958	0.749813
WBGene00001959	0.94778
WBGene00001960	1.05805
WBGene00001961	0.673008
WBGene00001962	0.241442
WBGene00001964	1.67599
WBGene00001966	0.488576
WBGene00001968	2.34868
WBGene00001972	3.02221
WBGene00001973	3.25545
WBGene00001974	2.72362
WBGene00001975	0.707173
WBGene00001976	0.196876
WBGene00001977	0.352707
WBGene00001978	1.08993
WBGene00001979	2.63688
WBGene00001980	3.07373
WBGene00001981	1.48851
WBGene00001983	2.34575
WBGene00001984	1.37607
WBGene00001985	1.33957
WBGene00001993	0.399699
WBGene00001994	0.70759
WBGene00001995	1.02218
WBGene00001996	2.80088
WBGene00001997	0.333052
WBGene00001998	0.688534
WBGene00001999	2.70364
WBGene00002000	2.18546
WBGene00002001	2.98188
WBGene00002002	0.926849
WBGene00002003	1.69198
WBGene00002004	3.98327
WBGene00002005	3.84974
WBGene00002007	2.06101
WBGene00002008	3.59397
WBGene00002010	3.55787
WBGene00002011	0.281979
WBGene00002012	0.443303
WBGene00002013	0.427303
WBGene00002015	1.10134
WBGene00002016	0.7212
WBGene00002017	1.10134
WBGene00002018	0.747912
WBGene00002019	0.445344
WBGene00002020	0.445344
WBGene00002025	2.45226
WBGene00002026	0.743693
WBGene00002027	1.24585
WBGene00002028	0.945201
WBGene00002029	2.10375
WBGene00002030	0.337685
WBGene00002031	1.33215
WBGene00002032	0.651777
WBGene00002033	0.39507
WBGene00002034	1.34714
WBGene00002035	0.556579
WBGene00002038	0.71805
WBGene00002040	1.25408
WBGene00002041	0.651699
WBGene00002042	1.58473
WBGene00002043	0.856846
WBGene00002044	0.587667
WBGene00002045	3.67651
WBGene00002046	1.88627
WBGene00002047	2.26011
WBGene00002048	0.233184
WBGene00002050	2.68068
WBGene00002051	2.18291
WBGene00002052	0.196876
WBGene00002053	2.88364
WBGene00002054	0.820694
WBGene00002055	0.637627
WBGene00002056	1.97669
WBGene00002057	0.908256
WBGene00002058	0.935068
WBGene00002059	0.982657
WBGene00002060	1.50791
WBGene00002061	1.36007
WBGene00002062	0.691001
WBGene00002063	0.254007
WBGene00002064	1.88516
WBGene00002065	1.89403
WBGene00002066	3.7495
WBGene00002067	0.820694
WBGene00002068	3.38185
WBGene00002069	0.496887
WBGene00002071	0.449056
WBGene00002072	0.380781
WBGene00002073	1.70364
WBGene00002074	4.42633
WBGene00002075	1.81741
WBGene00002076	2.05627
WBGene00002077	3.45938
WBGene00002078	3.33032
WBGene00002079	3.07666
WBGene00002080	0.345695
WBGene00002081	4.0553
WBGene00002083	2.11721
WBGene00002084	0.510464
WBGene00002085	0.916841
WBGene00002086	0.916841
WBGene00002087	0.851774
WBGene00002088	0.329344
WBGene00002089	0.861162
WBGene00002090	1.03967
WBGene00002091	0.281145
WBGene00002094	0.718086
WBGene00002095	0.748862
WBGene00002098	0.827794
WBGene00002100	2.49594
WBGene00002101	1.22647
WBGene00002105	1.18583
WBGene00002106	0.317449
WBGene00002108	0.970291
WBGene00002110	0.82619
WBGene00002111	0.952348
WBGene00002113	0.536973
WBGene00002114	1.04446
WBGene00002116	1.03303
WBGene00002117	0.688088
WBGene00002118	1.00519
WBGene00002123	0.539793
WBGene00002124	0.189016
WBGene00002125	0.736478
WBGene00002127	0.79451
WBGene00002128	1.04991
WBGene00002129	0.317152
WBGene00002130	2.41113
WBGene00002131	2.34081
WBGene00002132	0.209404
WBGene00002133	0.691422
WBGene00002134	1.40899
WBGene00002135	1.24363
WBGene00002136	1.92594
WBGene00002137	0.53232
WBGene00002138	1.49106
WBGene00002141	1.86471
WBGene00002143	0.423538
WBGene00002144	0.880313
WBGene00002146	0.801614
WBGene00002147	3.55899
WBGene00002148	3.07135
WBGene00002152	2.16883
WBGene00002153	1.75795
WBGene00002162	1.58599
WBGene00002163	1.09638
WBGene00002169	3.24852
WBGene00002173	3.65133
WBGene00002174	0.296361
WBGene00002175	0.866799
WBGene00002176	0.226265
WBGene00002177	1.16084
WBGene00002178	2.7913
WBGene00002179	1.35107
WBGene00002181	1.57508
WBGene00002182	1.34571
WBGene00002183	0.79484
WBGene00002184	0.524109
WBGene00002185	1.03765
WBGene00002186	0.296361
WBGene00002187	2.25485
WBGene00002188	0.264157
WBGene00002189	1.43534
WBGene00002190	3.09097
WBGene00002191	1.6919
WBGene00002192	0.948786
WBGene00002195	0.085645
WBGene00002196	3.4842
WBGene00002198	0.425971
WBGene00002199	0.241196
WBGene00002201	2.34788
WBGene00002202	3.31322
WBGene00002203	2.52571
WBGene00002207	0.64525
WBGene00002210	1.48068
WBGene00002211	0.085645
WBGene00002213	0.295844
WBGene00002214	1.19787
WBGene00002215	1.25889
WBGene00002216	1.34187
WBGene00002217	0.247052
WBGene00002218	1.00707
WBGene00002219	1.43096
WBGene00002222	1.22633
WBGene00002223	0.90775
WBGene00002225	2.19794
WBGene00002226	2.51978
WBGene00002227	0.7771
WBGene00002228	2.03178
WBGene00002229	1.99504
WBGene00002231	1.64412
WBGene00002232	0.714386
WBGene00002233	0.615517
WBGene00002234	0.51729
WBGene00002235	0.792929
WBGene00002238	3.45854
WBGene00002239	1.04036
WBGene00002240	1.08413
WBGene00002242	0.713977
WBGene00002243	0.718929
WBGene00002244	1.35043
WBGene00002245	3.01169
WBGene00002246	2.81686
WBGene00002247	2.74116
WBGene00002248	1.64196
WBGene00002249	0.567234
WBGene00002250	0.228296
WBGene00002251	2.70735
WBGene00002252	0.226265
WBGene00002255	0.406959
WBGene00002256	0.834949
WBGene00002257	2.08288
WBGene00002258	1.41655
WBGene00002259	0.451027
WBGene00002260	0.336184
WBGene00002261	1.68427
WBGene00002262	0.347945
WBGene00002263	0.984404
WBGene00002264	0.297831
WBGene00002265	0.296361
WBGene00002266	0.482986
WBGene00002268	0.387602
WBGene00002271	0.265729
WBGene00002272	0.394659
WBGene00002273	0.433808
WBGene00002274	0.304247
WBGene00002275	1.71254
WBGene00002276	1.95654
WBGene00002278	0.342315
WBGene00002280	2.5665
WBGene00002282	2.52566
WBGene00002295	1.99404
WBGene00002297	3.7579
WBGene00002299	3.12436
WBGene00002324	2.76965
WBGene00002335	4.63517
WBGene00002344	3.35178
WBGene00002348	0.830464
WBGene00002363	4.26126
WBGene00002368	1.35491
WBGene00002393	1.0129
WBGene00002497	1.14655
WBGene00002583	3.44514
WBGene00002601	1.95847
WBGene00002632	3.09265
WBGene00002637	2.34174
WBGene00002694	4.33561
WBGene00002696	2.27581
WBGene00002717	4.69869
WBGene00002783	3.13142
WBGene00002804	2.05302
WBGene00002827	2.0728
WBGene00002845	3.60355
WBGene00002850	2.4088
WBGene00002855	0.942846
WBGene00002879	2.81616
WBGene00002881	0.896042
WBGene00002889	3.37084
WBGene00002891	3.16946
WBGene00002915	1.87427
WBGene00002957	2.61566
WBGene00002974	1.52469
WBGene00002975	1.57394
WBGene00002976	0.785415
WBGene00002977	1.93217
WBGene00002978	3.20261
WBGene00002979	0.507592
WBGene00002980	2.9168
WBGene00002981	1.95158
WBGene00002982	2.11335
WBGene00002983	0.183668
WBGene00002985	1.83047
WBGene00002986	1.70598
WBGene00002987	0.872066
WBGene00002988	0.795934
WBGene00002989	0.716131
WBGene00002990	2.27805
WBGene00002991	0.594785
WBGene00002992	2.77748
WBGene00002994	4.09819
WBGene00002996	1.63735
WBGene00002998	3.51573
WBGene00002999	0.767298
WBGene00003000	1.94274
WBGene00003001	3.27717
WBGene00003002	2.57911
WBGene00003003	2.32152
WBGene00003006	3.81449
WBGene00003007	1.57279
WBGene00003008	0.535076
WBGene00003009	3.0922
WBGene00003010	0.784671
WBGene00003011	1.74573
WBGene00003012	2.85993
WBGene00003014	1.90296
WBGene00003015	3.28818
WBGene00003017	1.75714
WBGene00003018	2.00846
WBGene00003019	0.704186
WBGene00003020	4.55551
WBGene00003021	1.45618
WBGene00003022	1.87195
WBGene00003024	2.89799
WBGene00003025	3.23658
WBGene00003026	3.73634
WBGene00003029	2.18917
WBGene00003030	3.1341
WBGene00003031	0.747216
WBGene00003033	1.11616
WBGene00003034	2.33873
WBGene00003035	1.41772
WBGene00003036	2.83313
WBGene00003037	2.21954
WBGene00003038	0.44797
WBGene00003040	2.89127
WBGene00003041	2.59805
WBGene00003043	0.402002
WBGene00003044	1.64401
WBGene00003045	0.196876
WBGene00003046	0.226265
WBGene00003047	2.22711
WBGene00003048	3.716
WBGene00003052	3.65735
WBGene00003053	0.953065
WBGene00003055	1.85895
WBGene00003056	2.52145
WBGene00003057	1.06447
WBGene00003058	1.51331
WBGene00003059	2.75435
WBGene00003060	2.43859
WBGene00003061	1.62437
WBGene00003062	2.3924
WBGene00003063	2.35338
WBGene00003064	2.09486
WBGene00003065	1.51639
WBGene00003066	1.62726
WBGene00003068	0.814558
WBGene00003071	2.31984
WBGene00003072	0.964459
WBGene00003073	2.48785
WBGene00003074	1.49192
WBGene00003076	2.83527
WBGene00003077	2.5483
WBGene00003078	1.98011
WBGene00003079	1.66714
WBGene00003080	1.73397
WBGene00003081	2.06337
WBGene00003082	0.692765
WBGene00003083	1.39975
WBGene00003084	0.593949
WBGene00003085	1.80058
WBGene00003086	1.51598
WBGene00003087	2.2634
WBGene00003089	0.422261
WBGene00003090	0.883812
WBGene00003091	0.308612
WBGene00003093	0.213395
WBGene00003094	0.314462
WBGene00003095	0.308612
WBGene00003096	0.860655
WBGene00003097	0.309893
WBGene00003099	0.213395
WBGene00003100	0.813878
WBGene00003102	2.27003
WBGene00003104	0.844735
WBGene00003106	2.11783
WBGene00003107	0.956757
WBGene00003111	1.95603
WBGene00003112	2.15861
WBGene00003114	1.0207
WBGene00003119	1.69315
WBGene00003123	3.31371
WBGene00003130	1.5356
WBGene00003132	1.721
WBGene00003133	2.54337
WBGene00003134	2.44162
WBGene00003136	1.25927
WBGene00003142	0.499136
WBGene00003143	1.20531
WBGene00003144	1.65562
WBGene00003149	0.848775
WBGene00003150	3.3872
WBGene00003151	0.679093
WBGene00003153	1.53812
WBGene00003154	2.09873
WBGene00003155	1.85162
WBGene00003156	2.0166
WBGene00003157	1.98471
WBGene00003158	2.50004
WBGene00003159	2.22358
WBGene00003160	2.33307
WBGene00003161	2.47587
WBGene00003162	1.96169
WBGene00003163	1.00936
WBGene00003164	2.63411
WBGene00003165	1.83329
WBGene00003166	0.586553
WBGene00003167	1.55842
WBGene00003168	1.10772
WBGene00003169	0.489015
WBGene00003170	1.19257
WBGene00003171	3.12853
WBGene00003172	2.07811
WBGene00003173	0.650931
WBGene00003174	1.59815
WBGene00003175	1.83495
WBGene00003176	1.21158
WBGene00003177	1.52235
WBGene00003178	1.38909
WBGene00003179	0.461881
WBGene00003180	1.14455
WBGene00003181	1.14455
WBGene00003182	0.307159
WBGene00003183	2.35832
WBGene00003184	1.29234
WBGene00003185	1.22944
WBGene00003186	3.66522
WBGene00003196	1.75733
WBGene00003209	1.90738
WBGene00003210	2.28682
WBGene00003214	0.944366
WBGene00003218	3.98517
WBGene00003219	2.91625
WBGene00003220	2.28358
WBGene00003221	1.94722
WBGene00003222	3.15791
WBGene00003224	1.82289
WBGene00003225	2.58224
WBGene00003228	2.23557
WBGene00003229	2.36409
WBGene00003230	2.88883
WBGene00003231	2.99675
WBGene00003232	0.291176
WBGene00003233	0.254007
WBGene00003235	0.254007
WBGene00003236	0.28517
WBGene00003238	1.654
WBGene00003239	2.83607
WBGene00003241	2.69182
WBGene00003242	4.08562
WBGene00003243	2.20667
WBGene00003245	0.890035
WBGene00003246	2.6849
WBGene00003247	3.05244
WBGene00003248	0.561935
WBGene00003249	0.273364
WBGene00003252	0.831956
WBGene00003253	1.92331
WBGene00003254	0.273364
WBGene00003258	2.75661
WBGene00003367	2.24507
WBGene00003368	1.15679
WBGene00003369	0.440701
WBGene00003370	0.676746
WBGene00003371	0.29376
WBGene00003372	1.46403
WBGene00003373	0.399139
WBGene00003374	0.866787
WBGene00003375	0.505129
WBGene00003376	0.384462
WBGene00003377	1.48698
WBGene00003378	1.87671
WBGene00003380	0.989303
WBGene00003384	0.350324
WBGene00003385	0.157367
WBGene00003386	1.68661
WBGene00003387	1.98579
WBGene00003388	0.455982
WBGene00003389	1.88196
WBGene00003390	1.34357
WBGene00003391	1.38312
WBGene00003392	3.03139
WBGene00003393	3.43987
WBGene00003394	2.34782
WBGene00003395	3.37906
WBGene00003396	2.20616
WBGene00003397	2.83417
WBGene00003400	1.36885
WBGene00003401	4.81168
WBGene00003403	1.09958
WBGene00003404	0.477502
WBGene00003405	1.11223
WBGene00003406	3.64053
WBGene00003407	0.494078
WBGene00003410	0.254007
WBGene00003411	1.44283
WBGene00003412	0.715547
WBGene00003415	1.63741
WBGene00003417	1.21541
WBGene00003418	0.305899
WBGene00003421	0.921316
WBGene00003422	0.611668
WBGene00003423	0.085645
WBGene00003424	0.391919
WBGene00003426	0.241442
WBGene00003429	0.784677
WBGene00003431	1.36151
WBGene00003432	0.382827
WBGene00003434	0.44939
WBGene00003435	0.891237
WBGene00003438	0.941546
WBGene00003442	0.241442
WBGene00003443	0.447317
WBGene00003444	0.241442
WBGene00003446	0.241442
WBGene00003448	0.241442
WBGene00003449	0.683964
WBGene00003450	0.241442
WBGene00003452	0.241442
WBGene00003457	0.254007
WBGene00003463	0.382827
WBGene00003464	0.453415
WBGene00003465	0.631555
WBGene00003467	0.44939
WBGene00003468	0.241442
WBGene00003470	1.20339
WBGene00003471	0.375157
WBGene00003472	0.773358
WBGene00003473	1.20326
WBGene00003474	1.34181
WBGene00003475	1.88889
WBGene00003476	2.94996
WBGene00003477	0.198391
WBGene00003478	0.889602
WBGene00003479	0.431973
WBGene00003480	2.09067
WBGene00003482	1.81437
WBGene00003485	2.87507
WBGene00003495	3.1722
WBGene00003497	3.16713
WBGene00003499	1.32683
WBGene00003504	1.64962
WBGene00003507	0.558697
WBGene00003508	0.809769
WBGene00003509	0.635719
WBGene00003510	1.191
WBGene00003511	0.549176
WBGene00003515	2.3582
WBGene00003516	0.502357
WBGene00003518	0.804115
WBGene00003519	0.25206
WBGene00003524	1.20635
WBGene00003525	0.296361
WBGene00003526	0.807857
WBGene00003528	0.254007
WBGene00003530	0.291176
WBGene00003544	0.296361
WBGene00003552	0.394405
WBGene00003553	1.37709
WBGene00003554	0.648082
WBGene00003558	1.2225
WBGene00003559	0.78204
WBGene00003561	1.29325
WBGene00003562	0.469357
WBGene00003563	0.478677
WBGene00003564	0.198391
WBGene00003566	0.352707
WBGene00003567	0.748193
WBGene00003573	0.413655
WBGene00003574	0.225011
WBGene00003576	2.70488
WBGene00003577	0.827253
WBGene00003578	0.308666
WBGene00003581	1.66234
WBGene00003582	0.678112
WBGene00003583	0.198391
WBGene00003584	0.649295
WBGene00003587	3.97909
WBGene00003588	0.35099
WBGene00003589	1.00921
WBGene00003590	0.888006
WBGene00003592	0.791886
WBGene00003593	1.20609
WBGene00003594	0.736311
WBGene00003595	0.788308
WBGene00003596	1.32483
WBGene00003597	0.905075
WBGene00003598	0.470749
WBGene00003599	0.311005
WBGene00003601	1.35202
WBGene00003602	0.196876
WBGene00003603	0.493994
WBGene00003605	1.76732
WBGene00003606	0.247052
WBGene00003607	1.4831
WBGene00003608	0.085645
WBGene00003609	0.704151
WBGene00003611	0.329344
WBGene00003613	0.270828
WBGene00003614	0.282571
WBGene00003616	0.196876
WBGene00003617	0.311005
WBGene00003620	0.196876
WBGene00003621	0.58429
WBGene00003622	3.5929
WBGene00003623	4.50794
WBGene00003624	0.329344
WBGene00003625	0.682082
WBGene00003627	0.247052
WBGene00003628	0.291176
WBGene00003629	0.226265
WBGene00003630	2.03023
WBGene00003634	0.461387
WBGene00003635	1.00413
WBGene00003636	0.275805
WBGene00003639	2.71394
WBGene00003640	0.247052
WBGene00003641	0.237813
WBGene00003642	0.237813
WBGene00003644	0.196876
WBGene00003647	0.575461
WBGene00003648	0.254007
WBGene00003649	0.278383
WBGene00003650	1.3113
WBGene00003651	1.94257
WBGene00003652	0.275805
WBGene00003653	0.296361
WBGene00003654	0.912142
WBGene00003655	0.264157
WBGene00003656	1.44994
WBGene00003657	3.53089
WBGene00003658	0.437319
WBGene00003660	0.329344
WBGene00003661	0.365858
WBGene00003664	0.426704
WBGene00003667	0.275805
WBGene00003669	0.329344
WBGene00003670	1.4138
WBGene00003671	0.202143
WBGene00003672	0.196876
WBGene00003675	0.865299
WBGene00003676	0.901249
WBGene00003678	0.536316
WBGene00003679	0.275805
WBGene00003681	0.967011
WBGene00003682	0.196876
WBGene00003684	0.196876
WBGene00003685	1.01485
WBGene00003687	0.617474
WBGene00003688	0.226265
WBGene00003690	0.311005
WBGene00003691	0.247052
WBGene00003692	0.533247
WBGene00003694	0.275805
WBGene00003695	0.336184
WBGene00003699	0.329344
WBGene00003700	0.365858
WBGene00003701	0.311005
WBGene00003702	1.49818
WBGene00003704	0.45935
WBGene00003705	0.275805
WBGene00003706	0.196876
WBGene00003708	0.275805
WBGene00003709	0.228296
WBGene00003710	0.196876
WBGene00003712	0.196876
WBGene00003713	0.226265
WBGene00003715	0.270828
WBGene00003717	0.44151
WBGene00003722	0.275805
WBGene00003724	0.296361
WBGene00003727	0.329344
WBGene00003728	0.311005
WBGene00003729	1.00065
WBGene00003730	2.31985
WBGene00003731	0.468643
WBGene00003732	0.34723
WBGene00003734	0.405906
WBGene00003735	0.254978
WBGene00003738	1.46845
WBGene00003739	0.913548
WBGene00003740	0.70135
WBGene00003741	1.107
WBGene00003743	0.265309
WBGene00003745	1.02296
WBGene00003746	0.870669
WBGene00003749	0.329344
WBGene00003750	1.20499
WBGene00003752	0.725273
WBGene00003753	0.712041
WBGene00003755	0.872006
WBGene00003756	0.739182
WBGene00003758	0.996322
WBGene00003759	0.363216
WBGene00003760	0.252088
WBGene00003762	0.265309
WBGene00003772	0.563782
WBGene00003773	0.260726
WBGene00003774	0.615642
WBGene00003775	0.289419
WBGene00003776	1.65011
WBGene00003777	3.74757
WBGene00003778	0.765718
WBGene00003779	2.2146
WBGene00003783	0.580408
WBGene00003784	1.89832
WBGene00003785	0.65884
WBGene00003786	0.70029
WBGene00003787	2.98944
WBGene00003788	3.44488
WBGene00003789	2.13105
WBGene00003790	2.4452
WBGene00003791	1.35281
WBGene00003792	2.56632
WBGene00003793	2.49441
WBGene00003794	2.56355
WBGene00003795	3.47067
WBGene00003796	3.12261
WBGene00003797	1.88057
WBGene00003798	1.45728
WBGene00003799	1.09362
WBGene00003800	0.444566
WBGene00003801	0.804654
WBGene00003802	1.15128
WBGene00003803	2.75365
WBGene00003804	0.574625
WBGene00003805	1.42011
WBGene00003806	3.35113
WBGene00003807	2.24377
WBGene00003808	0.72418
WBGene00003812	1.82862
WBGene00003813	1.55119
WBGene00003815	2.42292
WBGene00003816	1.26714
WBGene00003818	3.22344
WBGene00003821	3.04581
WBGene00003822	2.22814
WBGene00003825	3.27636
WBGene00003826	1.68591
WBGene00003827	1.39558
WBGene00003828	0.522633
WBGene00003829	3.48863
WBGene00003830	0.780448
WBGene00003831	2.60428
WBGene00003834	0.653046
WBGene00003835	0.254007
WBGene00003836	3.02612
WBGene00003839	0.770466
WBGene00003840	0.722938
WBGene00003841	0.962126
WBGene00003842	0.296361
WBGene00003843	0.342239
WBGene00003844	0.484042
WBGene00003845	1.27343
WBGene00003846	1.73361
WBGene00003847	3.40522
WBGene00003848	0.756875
WBGene00003849	0.473514
WBGene00003850	1.73179
WBGene00003851	0.474192
WBGene00003854	0.891411
WBGene00003858	1.66971
WBGene00003859	0.259798
WBGene00003860	0.329344
WBGene00003861	1.12403
WBGene00003864	2.49144
WBGene00003865	1.65504
WBGene00003868	0.759257
WBGene00003870	1.12792
WBGene00003877	2.59163
WBGene00003878	1.4214
WBGene00003882	2.08821
WBGene00003883	1.53472
WBGene00003884	1.84509
WBGene00003885	1.64468
WBGene00003886	2.06067
WBGene00003887	1.7527
WBGene00003888	0.63428
WBGene00003889	1.48891
WBGene00003890	0.453326
WBGene00003891	2.76343
WBGene00003892	0.728513
WBGene00003893	1.49471
WBGene00003898	0.523816
WBGene00003901	3.46733
WBGene00003902	4.28484
WBGene00003903	0.477475
WBGene00003904	2.26055
WBGene00003905	1.34973
WBGene00003907	0.592304
WBGene00003909	1.13642
WBGene00003911	1.40845
WBGene00003912	3.28046
WBGene00003914	1.27766
WBGene00003915	1.61386
WBGene00003916	3.29982
WBGene00003917	2.799
WBGene00003918	3.04475
WBGene00003919	3.24086
WBGene00003920	3.73474
WBGene00003921	3.14916
WBGene00003922	2.48555
WBGene00003923	0.794208
WBGene00003924	3.06329
WBGene00003925	2.53077
WBGene00003926	3.33648
WBGene00003927	3.5706
WBGene00003928	1.65596
WBGene00003929	2.91388
WBGene00003930	3.29584
WBGene00003931	3.13632
WBGene00003932	2.15439
WBGene00003933	1.93581
WBGene00003934	2.62278
WBGene00003936	2.06478
WBGene00003937	0.434321
WBGene00003938	0.515663
WBGene00003939	1.55416
WBGene00003941	2.4892
WBGene00003943	0.638844
WBGene00003947	2.44535
WBGene00003948	3.93723
WBGene00003949	2.83537
WBGene00003950	2.59064
WBGene00003951	2.64143
WBGene00003952	2.73961
WBGene00003953	2.8655
WBGene00003954	1.25286
WBGene00003955	2.22451
WBGene00003957	0.351754
WBGene00003960	1.01343
WBGene00003961	0.303941
WBGene00003962	0.525898
WBGene00003963	2.12331
[truncated: 6,240 more rows]

## Sheet: 2) pleio genes
WBGene00000063
WBGene00000064
WBGene00000065
WBGene00000067
WBGene00000098
WBGene00000105
WBGene00000123
WBGene00000150
WBGene00000160
WBGene00000182
WBGene00000183
WBGene00000229
WBGene00000230
WBGene00000238
WBGene00000247
WBGene00000275
WBGene00000276
WBGene00000293
WBGene00000366
WBGene00000369
WBGene00000371
WBGene00000377
WBGene00000378
WBGene00000379
WBGene00000386
WBGene00000390
WBGene00000405
WBGene00000424
WBGene00000466
WBGene00000479
WBGene00000502
WBGene00000516
WBGene00000552
WBGene00000836
WBGene00000869
WBGene00000871
WBGene00000872
WBGene00000896
WBGene00000898
WBGene00000908
WBGene00000912
WBGene00000913
WBGene00000915
WBGene00000939
WBGene00000962
WBGene00001005
WBGene00001007
WBGene00001017
WBGene00001081
WBGene00001102
WBGene00001130
WBGene00001134
WBGene00001137
WBGene00001166
WBGene00001167
WBGene00001173
WBGene00001174
WBGene00001177
WBGene00001178
WBGene00001184
WBGene00001186
WBGene00001187
WBGene00001188
WBGene00001194
WBGene00001196
WBGene00001207
WBGene00001208
WBGene00001209
WBGene00001210
WBGene00001225
WBGene00001229
WBGene00001250
WBGene00001258
WBGene00001263
WBGene00001328
WBGene00001330
WBGene00001333
WBGene00001398
WBGene00001399
WBGene00001402
WBGene00001486
WBGene00001497
WBGene00001511
WBGene00001579
WBGene00001580
WBGene00001595
WBGene00001596
WBGene00001609
WBGene00001648
WBGene00001744
WBGene00001745
WBGene00001746
WBGene00001834
WBGene00001840
WBGene00001860
WBGene00001972
WBGene00001973
WBGene00001980
WBGene00002004
WBGene00002005
WBGene00002008
WBGene00002010
WBGene00002045
WBGene00002066
WBGene00002068
WBGene00002074
WBGene00002077
WBGene00002078
WBGene00002079
WBGene00002081
WBGene00002147
WBGene00002148
WBGene00002169
WBGene00002173
WBGene00002190
WBGene00002196
WBGene00002202
WBGene00002238
WBGene00002245
WBGene00002297
WBGene00002299
WBGene00002335
WBGene00002344
WBGene00002363
WBGene00002583
WBGene00002632
WBGene00002694
WBGene00002717
WBGene00002783
WBGene00002845
WBGene00002889
WBGene00002891
WBGene00002978
WBGene00002994
WBGene00002998
WBGene00003001
WBGene00003006
WBGene00003009
WBGene00003015
WBGene00003020
WBGene00003025
WBGene00003026
WBGene00003030
WBGene00003048
WBGene00003052
WBGene00003123
WBGene00003150
WBGene00003171
WBGene00003186
WBGene00003218
WBGene00003222
WBGene00003242
WBGene00003247
WBGene00003392
WBGene00003393
WBGene00003395
WBGene00003401
WBGene00003406
WBGene00003495
WBGene00003497
WBGene00003587
WBGene00003622
WBGene00003623
WBGene00003657
WBGene00003777
WBGene00003788
WBGene00003795
WBGene00003796
WBGene00003806
WBGene00003818
WBGene00003821
WBGene00003825
WBGene00003829
WBGene00003836
WBGene00003847
WBGene00003901
WBGene00003902
WBGene00003912
WBGene00003916
WBGene00003918
WBGene00003919
WBGene00003920
WBGene00003921
WBGene00003924
WBGene00003926
WBGene00003927
WBGene00003930
WBGene00003931
WBGene00003948
WBGene00003970
WBGene00004013
WBGene00004014
WBGene00004015
WBGene00004076
WBGene00004077
WBGene00004187
WBGene00004188
WBGene00004189
WBGene00004202
WBGene00004206
WBGene00004208
WBGene00004217
WBGene00004266
WBGene00004268
WBGene00004271
WBGene00004273
WBGene00004274
WBGene00004302
WBGene00004312
WBGene00004320
WBGene00004357
WBGene00004374
WBGene00004387
WBGene00004391
WBGene00004392
WBGene00004408
WBGene00004413
WBGene00004416
WBGene00004420
WBGene00004422
WBGene00004429
WBGene00004430
WBGene00004431
WBGene00004434
WBGene00004435
WBGene00004444
WBGene00004445
WBGene00004454
WBGene00004457
WBGene00004458
WBGene00004460
WBGene00004462
WBGene00004463
WBGene00004469
WBGene00004470
WBGene00004474
WBGene00004477
WBGene00004479
WBGene00004480
WBGene00004481
WBGene00004484
WBGene00004486
WBGene00004490
WBGene00004491
WBGene00004495
WBGene00004497
WBGene00004498
WBGene00004504
WBGene00004679
WBGene00004703
WBGene00004735
WBGene00004736
WBGene00004746
WBGene00004774
WBGene00004775
WBGene00004786
WBGene00004804
WBGene00004807
WBGene00004808
WBGene00004874
WBGene00004887
WBGene00004888
WBGene00004914
WBGene00004915
WBGene00004916
WBGene00004917
WBGene00004918
WBGene00004919
WBGene00004920
WBGene00004953
WBGene00004978
WBGene00005015
WBGene00006062
WBGene00006349
WBGene00006373
WBGene00006379
WBGene00006423
WBGene00006528
WBGene00006529
WBGene00006530
WBGene00006537
WBGene00006540
WBGene00006575
WBGene00006595
WBGene00006600
WBGene00006697
WBGene00006699
WBGene00006700
WBGene00006706
WBGene00006707
WBGene00006725
WBGene00006733
WBGene00006735
WBGene00006737
WBGene00006746
WBGene00006752
WBGene00006767
WBGene00006768
WBGene00006771
WBGene00006773
WBGene00006776
WBGene00006779
WBGene00006780
WBGene00006781
WBGene00006786
WBGene00006787
WBGene00006793
WBGene00006796
WBGene00006805
WBGene00006831
WBGene00006840
WBGene00006868
WBGene00006876
WBGene00006887
WBGene00006913
WBGene00006917
WBGene00006918
WBGene00006920
WBGene00006921
WBGene00006922
WBGene00006936
WBGene00006943
WBGene00006958
WBGene00006964
WBGene00007009
WBGene00007016
WBGene00007018
WBGene00007135
WBGene00007217
WBGene00007352
WBGene00007413
WBGene00007707
WBGene00007784
WBGene00008053
WBGene00008107
WBGene00008205
WBGene00008380
WBGene00008455
WBGene00008670
WBGene00008990
WBGene00009141
WBGene00009254
WBGene00009266
WBGene00009342
WBGene00009664
WBGene00009671
WBGene00009672
WBGene00009881
WBGene00009882
WBGene00010015
WBGene00010325
WBGene00010326
WBGene00010425
WBGene00010458
WBGene00010556
WBGene00010560
WBGene00010609
WBGene00011064
WBGene00011605
WBGene00011638
WBGene00012030
WBGene00012230
WBGene00012234
WBGene00012316
WBGene00012342
WBGene00012735
WBGene00012887
WBGene00015146
WBGene00015164
WBGene00015525
WBGene00015927
WBGene00016202
WBGene00016740
WBGene00016837
WBGene00017016
WBGene00017268
WBGene00017282
WBGene00017300
WBGene00017769
WBGene00017853
WBGene00017855
WBGene00018007
WBGene00018156
WBGene00018488
WBGene00018967
WBGene00019120
WBGene00019121
WBGene00019162
WBGene00019323
WBGene00020097
WBGene00020181
WBGene00020263
WBGene00020389
WBGene00020423
WBGene00020600
WBGene00020683
WBGene00020687
WBGene00020868
WBGene00021073
WBGene00021076
WBGene00021334
WBGene00021466
WBGene00021934
WBGene00021952
WBGene00022042
WBGene00022793
WBGene00022851
WBGene00022852
WBGene00023405
WBGene00044068
WBGene00044072
WBGene00194986

## Sheet: 3) non pleio genes
WBGene00000262
WBGene00000367
WBGene00000535
WBGene00000543
WBGene00000626
WBGene00000647
WBGene00000771
WBGene00000940
WBGene00001252
WBGene00001429
WBGene00001437
WBGene00001515
WBGene00001560
WBGene00001976
WBGene00002052
WBGene00002124
WBGene00002195
WBGene00002211
WBGene00002983
WBGene00003045
WBGene00003385
WBGene00003423
WBGene00003477
WBGene00003564
WBGene00003583
WBGene00003602
WBGene00003608
WBGene00003616
WBGene00003620
WBGene00003644
WBGene00003672
WBGene00003682
WBGene00003684
WBGene00003706
WBGene00003710
WBGene00003712
WBGene00004154
WBGene00004183
WBGene00004309
WBGene00004328
WBGene00004405
WBGene00004764
WBGene00004801
WBGene00004950
WBGene00004976
WBGene00005032
WBGene00005123
WBGene00005433
WBGene00005607
WBGene00005682
WBGene00005753
WBGene00005935
WBGene00005938
WBGene00005987
WBGene00006044
WBGene00006064
WBGene00006112
WBGene00006149
WBGene00006216
WBGene00006445
WBGene00006449
WBGene00006570
WBGene00006719
WBGene00006986
WBGene00007082
WBGene00007105
WBGene00007116
WBGene00007133
WBGene00007143
WBGene00007159
WBGene00007170
WBGene00007229
WBGene00007449
WBGene00007509
WBGene00007546
WBGene00007562
WBGene00007573
WBGene00007574
WBGene00007577
WBGene00007579
WBGene00007650
WBGene00007685
WBGene00007753
WBGene00007862
WBGene00007913
WBGene00007943
WBGene00007969
WBGene00008045
WBGene00008056
WBGene00008091
WBGene00008092
WBGene00008099
WBGene00008120
WBGene00008287
WBGene00008335
WBGene00008377
WBGene00008417
WBGene00008420
WBGene00008482
WBGene00008541
WBGene00008566
WBGene00008578
WBGene00008636
WBGene00008656
WBGene00008671
WBGene00008695
WBGene00008730
WBGene00008731
WBGene00008743
WBGene00008745
WBGene00008785
WBGene00008800
WBGene00008810
WBGene00008884
WBGene00008996
WBGene00009014
WBGene00009026
WBGene00009112
WBGene00009152
WBGene00009232
WBGene00009239
WBGene00009374
WBGene00009375
WBGene00009452
WBGene00009493
WBGene00009502
WBGene00009532
WBGene00009572
WBGene00009578
WBGene00009597
WBGene00009698
WBGene00009728
WBGene00010012
WBGene00010064
WBGene00010086
WBGene00010117
WBGene00010269
WBGene00010289
WBGene00010290
WBGene00010342
WBGene00010345
WBGene00010375
WBGene00010418
WBGene00010449
WBGene00010450
WBGene00010455
WBGene00010465
WBGene00010505
WBGene00010600
WBGene00010601
WBGene00010614
WBGene00010676
WBGene00010685
WBGene00010698
WBGene00010730
WBGene00010760
WBGene00010786
WBGene00010795
WBGene00010811
WBGene00010814
WBGene00010859
WBGene00010897
WBGene00010989
WBGene00011029
WBGene00011081
WBGene00011093
WBGene00011095
WBGene00011117
WBGene00011150
WBGene00011197
WBGene00011200
WBGene00011202
WBGene00011205
WBGene00011260
WBGene00011329
WBGene00011339
WBGene00011371
WBGene00011396
WBGene00011466
WBGene00011579
WBGene00011604
WBGene00011691
WBGene00011704
WBGene00011712
WBGene00011750
WBGene00011802
WBGene00011896
WBGene00011956
WBGene00012031
WBGene00012052
WBGene00012084
WBGene00012177
WBGene00012207
WBGene00012281
WBGene00012307
WBGene00012308
WBGene00012358
WBGene00012365
WBGene00012448
WBGene00012529
WBGene00012549
WBGene00012580
WBGene00012632
WBGene00012640
WBGene00012702
WBGene00012768
WBGene00012777
WBGene00012847
WBGene00012943
WBGene00012985
WBGene00013055
WBGene00013100
WBGene00013123
WBGene00013147
WBGene00013218
WBGene00013244
WBGene00013257
WBGene00013361
WBGene00013416
WBGene00013477
WBGene00013479
WBGene00013577
WBGene00013727
WBGene00013785
WBGene00013799
WBGene00013825
WBGene00013829
WBGene00013907
WBGene00014003
WBGene00014060
WBGene00014205
WBGene00014207
WBGene00014998
WBGene00015003
WBGene00015038
WBGene00015045
WBGene00015049
WBGene00015087
WBGene00015137
WBGene00015163
WBGene00015260
WBGene00015295
WBGene00015326
WBGene00015469
WBGene00015493
WBGene00015504
WBGene00015527
WBGene00015561
WBGene00015615
WBGene00015666
WBGene00015712
WBGene00015762
WBGene00015789
WBGene00015793
WBGene00015814
WBGene00015816
WBGene00015887
WBGene00015896
WBGene00015902
WBGene00015919
WBGene00016018
WBGene00016029
WBGene00016144
WBGene00016145
WBGene00016237
WBGene00016269
WBGene00016293
WBGene00016314
WBGene00016383
WBGene00016446
WBGene00016448
WBGene00016452
WBGene00016652
WBGene00016675
WBGene00016680
WBGene00016731
WBGene00016828
WBGene00016865
WBGene00016933
WBGene00016937
WBGene00016972
WBGene00016975
WBGene00017027
WBGene00017031
WBGene00017078
WBGene00017089
WBGene00017178
WBGene00017198
WBGene00017248
WBGene00017272
WBGene00017274
WBGene00017277
WBGene00017376
WBGene00017378
WBGene00017382
WBGene00017384
WBGene00017397
WBGene00017445
WBGene00017452
WBGene00017460
WBGene00017468
WBGene00017478
WBGene00017606
WBGene00017801
WBGene00017806
WBGene00017807
WBGene00017811
WBGene00017891
WBGene00017929
WBGene00018014
WBGene00018077
WBGene00018130
WBGene00018153
WBGene00018186
WBGene00018228
WBGene00018262
WBGene00018265
WBGene00018268
WBGene00018271
WBGene00018279
WBGene00018281
WBGene00018384
WBGene00018398
WBGene00018406
WBGene00018471
WBGene00018481
WBGene00018486
WBGene00018501
WBGene00018510
WBGene00018541
WBGene00018654
WBGene00018698
WBGene00018727
WBGene00018836
WBGene00018906
WBGene00018952
WBGene00018954
WBGene00018965
WBGene00019066
WBGene00019070
WBGene00019111
WBGene00019149
WBGene00019153
WBGene00019315
WBGene00019357
WBGene00019406
WBGene00019408
WBGene00019461
WBGene00019478
WBGene00019482
WBGene00019611
WBGene00019633
WBGene00019651
WBGene00019659
WBGene00019691
WBGene00019792
WBGene00019831
WBGene00019834
WBGene00019837
WBGene00019881
WBGene00019902
WBGene00019907
WBGene00019966
WBGene00020106
WBGene00020121
WBGene00020174
WBGene00020177
WBGene00020377
WBGene00020382
WBGene00020384
WBGene00020436
WBGene00020531
WBGene00020569
WBGene00020575
WBGene00020595
WBGene00020605
WBGene00020624
WBGene00020628
WBGene00020702
WBGene00020728
WBGene00020766
WBGene00020838
WBGene00021078
WBGene00021132
WBGene00021152
WBGene00021284
WBGene00021331
WBGene00021367
WBGene00021369
WBGene00021441
WBGene00021508
WBGene00021636
WBGene00021645
WBGene00021676
WBGene00021710
WBGene00021757
WBGene00021797
WBGene00021841
WBGene00021994
WBGene00022033
WBGene00022071
WBGene00022097
WBGene00022174
WBGene00022197
WBGene00022202
WBGene00022532
WBGene00022554
WBGene00022666
WBGene00022712
WBGene00022736
WBGene00022886
WBGene00044078
WBGene00045387
WBGene00189949
WBGene00194742
WBGene00195093
WBGene00219369
WBGene00220259

## Sheet: 4) enriched phen pleio genes
phen	p-value	n_genes_phen	n_genes_subset_phen
organ phenotype	6.41857766863499e-173	1673.0	357.0
organ system development variant	7.448886672613414e-173	2299.0	389.0
cell phenotype	9.003009919379101e-173	2530.0	398.0
organ system phenotype	4.974430248093711e-171	2023.0	375.0
organ system morphology variant	4.974430248093711e-171	2023.0	375.0
cell type morphology variant	2.441407282032766e-170	1640.0	353.0
cell development variant	7.605905445282804e-169	2136.0	379.0
cell morphology variant	9.990712609944661e-169	2436.0	392.0
cell component morphology variant	2.2190097513284765e-168	1925.0	368.0
cell physiology phenotype	3.7714855982178414e-167	2838.0	405.0
reproductive system morphology variant	4.24547543874906e-167	1286.0	326.0
reproductive system development variant	5.425294482700027e-159	1533.0	337.0
hermaphrodite fertility variant	2.0012055189440955e-148	1970.0	355.0
postembryonic development variant	1.9945964348831345e-135	2041.0	348.0
growth variant	4.4657839325035134e-131	2714.0	377.0
organism behavior variant	4.625555104103507e-130	2806.0	380.0
behavior phenotype	4.584432976191793e-129	2825.0	380.0
morphology phenotype	6.257383194303284e-128	3778.0	409.0
reproductive system physiology variant	2.6551006399547843e-127	3437.0	400.0
fertility reduced	9.608007740042658e-127	2999.0	385.0
fertility phenotype	1.1966003075471837e-126	3417.0	399.0
organ system physiology phenotype	2.2315452498016488e-125	3624.0	404.0
cell division variant	2.1958041896714486e-124	1304.0	289.0
developmental timing variant	7.596286906060199e-121	1993.0	332.0
gametogenesis variant	1.1407987209490004e-120	1176.0	275.0
gonad morphology variant	1.0906503575403553e-118	641.0	221.0
organism metabolism processing variant	8.16844790256712e-115	3948.0	406.0
cell cycle variant	1.392116399926542e-109	953.0	244.0
lethal	3.1212176405625287e-99	4056.0	399.0
embryonic development variant	2.0464544931771255e-97	3190.0	368.0
organismal phenotype	6.969040761938314e-90	4922.0	412.0
meiosis variant	1.1658174735716158e-85	683.0	191.0
cell homeostasis metabolism variant	3.466476419218515e-84	1175.0	235.0
organism development variant	6.1906555105401526e-80	5082.0	410.0
vulva morphology variant	3.560737190510337e-77	820.0	195.0
hermaphrodite physiology variant	1.1020319291661789e-75	727.0	184.0
sexually dimorphic physiology variant	2.922538929433256e-75	732.0	184.0
movement variant	3.72060062460815e-74	1798.0	268.0
cell death variant	4.2493391508146305e-74	766.0	186.0
organism morphology variant	1.2635602196134736e-73	1763.0	265.0
organism environmental stimulus response variant	1.2847675122083546e-73	2498.0	309.0
protruding vulva	1.0790667691650457e-72	753.0	183.0
development phenotype	1.859174466938442e-71	5478.0	412.0
programmed cell death variant	2.103134293712615e-71	709.0	177.0
vesicle trafficking variant	1.349510506751461e-70	769.0	182.0
germ cell physiology variant	5.456989427595513e-70	787.0	183.0
oocyte physiology variant	7.462565727466867e-70	708.0	175.0
organism homeostasis metabolism variant	5.0136843742656984e-68	5588.0	412.0
feeding behavior variant	2.002085979668376e-64	572.0	154.0
anatomical phenotype	4.324684825001187e-63	5750.0	412.0
body morphology variant	1.764406029853492e-61	1254.0	212.0
body region phenotype	1.703534601464954e-60	1473.0	227.0
body region morphology variant	1.703534601464954e-60	1473.0	227.0
organism segment morphology variant	5.354141398455759e-60	1469.0	226.0
epithelial system development variant	1.2460577011184105e-59	448.0	134.0
cell fate specification variant	2.025545214357022e-55	566.0	142.0
nuclear positioning variant	2.3530141856975114e-53	317.0	110.0
organism physiology phenotype	5.595667199202835e-51	6167.0	412.0
germline nuclear positioning variant	2.690952454462125e-50	256.0	98.0
nervous system development variant	1.7047819826641365e-49	705.0	148.0
chromosome condensation variant	3.922895611894927e-49	211.0	90.0
neuron development variant	2.304249441663168e-47	643.0	139.0
embryonic cell physiology variant	8.446344770588172e-46	383.0	109.0
embryonic cell organization biogenesis variant	8.446344770588172e-46	383.0	109.0
protein metabolism variant	3.2814176866406657e-43	494.0	118.0
cell number variant	6.705979344349263e-43	407.0	108.0
egg laying variant	2.1037023312559042e-42	708.0	138.0
cell secretion variant	1.2336473712029372e-40	275.0	89.0
cell death decreased	2.0192255776546416e-40	247.0	85.0
vesicle organization variant	1.0592625167173096e-39	349.0	97.0
progeny variant	1.2931710256847244e-39	766.0	139.0
cytoskeleton organization biogenesis variant	1.5562000214375375e-38	312.0	91.0
vesicle morphology variant	1.1211096481858852e-37	338.0	93.0
cell migration variant	5.088662912397112e-37	337.0	92.0
cell component localization variant	1.13518349589521e-36	341.0	92.0
no oocytes	1.1460262226343443e-36	194.0	73.0
cell cycle defective early emb	8.31152527205144e-35	320.0	87.0
life span phenotype	2.1537080395536694e-34	1760.0	204.0
alimentary system development variant	6.241300020219931e-34	264.0	79.0
nuclear number variant	2.3481294241419605e-33	216.0	72.0
microtubule organization biogenesis variant	3.5824411594291555e-33	264.0	78.0
nuclear division variant	3.83364373888913e-33	218.0	72.0
shortened life span	1.4861007796082512e-32	550.0	108.0
RNA metabolism variant	3.511257981093754e-32	156.0	62.0
eggshell formation variant	9.945606772829855e-32	140.0	59.0
osmotic integrity variant	2.597658754000528e-31	163.0	62.0
spindle variant	7.9941503593408e-31	249.0	73.0
nervous system morphology variant	1.1524060123949076e-26	524.0	96.0
cell division polarity variant	4.6006384347781435e-26	132.0	51.0
extended life span	5.1370186062568514e-26	706.0	111.0
male gonad development variant	1.463631565023069e-25	143.0	52.0
cytokinesis variant	2.8989550519392365e-24	276.0	67.0
pigmentation phenotype	8.833045783757328e-23	445.0	82.0
lineage variant	1.0782658309080733e-22	155.0	50.0
small	1.640548655315835e-22	571.0	93.0
cell position defective	1.6417472222392658e-22	246.0	61.0
cell proliferation variant	3.0405340241253554e-22	110.0	43.0
organism pigmentation phenotype	8.36387580974446e-22	431.0	79.0
cell death increased	2.9804146447504224e-21	162.0	49.0
division axis defective	4.902715417873263e-21	275.0	62.0
sexually dimorphic development variant	1.2987917347355478e-19	164.0	47.0
muscle system morphology variant	2.6842496468171233e-19	282.0	60.0
extracellular component phenotype	6.422839474319719e-19	223.0	53.0
muscle cell physiology variant	7.333431127667857e-19	98.0	37.0
multivulva	1.696853266468953e-18	211.0	51.0
muscle system physiology variant	2.5647445789719752e-18	124.0	40.0
excess intestinal cells	1.0076533977142633e-17	101.0	36.0
developmental morphology variant	8.096387771037338e-16	135.0	38.0
long	1.1469789147071223e-15	170.0	42.0
large	2.0148893149933456e-15	182.0	43.0
male morphology variant	1.2894030426458754e-14	281.0	52.0
sexually dimorphic morphology variant	1.8791495293476695e-14	284.0	52.0
cytoplasmic streaming phenotype	1.9083230377297067e-14	75.0	28.0
pericellular component morphology variant	1.971974156221641e-14	187.0	42.0
cell stress response variant	2.263667119300453e-14	245.0	48.0
multiple nuclei early emb	3.3793859822963873e-14	106.0	32.0
sister cell division timing asynchrony reduced	5.493252079719063e-14	79.0	28.0
cuticle morphology variant	6.107835774645387e-14	167.0	39.0
alimentary system morphology variant	6.267530121858504e-14	223.0	45.0
RNAi response variant	1.3554024553033043e-13	181.0	40.0
muscle system development variant	8.54082265130242e-13	98.0	29.0
male ray morphology variant	1.213463043241853e-12	92.0	28.0
sensillum morphology variant	2.192553039095394e-12	200.0	40.0
maintenance of gene silencing variant	2.8852679794466143e-12	202.0	40.0
vulvaless	5.065454035339792e-12	69.0	24.0
actin organization biogenesis phenotype	5.726629694298908e-12	56.0	22.0
cell polarity variant	6.543058801046562e-12	44.0	20.0
foraging behavior variant	2.8063898171329215e-11	435.0	59.0
cell fusion variant	7.397014692749929e-11	73.0	23.0
tail morphology variant	1.0369765337899428e-10	296.0	46.0
intestinal morphology variant	1.7832096433940632e-10	164.0	33.0
alae morphology variant	7.384983220353628e-10	92.0	24.0
population fitness phenotype	7.925860459199555e-10	41.0	17.0
cell differentiation variant	1.8491991677053071e-09	65.0	20.0
variable cell division timing	1.999456400636681e-09	73.0	21.0
body wall muscle physiology variant	5.60290340520965e-09	35.0	15.0
ovulation variant	2.8190189785803828e-08	28.0	13.0
body region development variant	3.660054313606537e-08	56.0	17.0
P lineages variant	3.9943925672237563e-08	49.0	16.0
embryonic morphology variant	4.5467826934373795e-08	57.0	17.0
chromosome segregation variant	1.1088024408354376e-07	353.0	44.0
pericellular component development variant	1.1910762771793566e-07	87.0	20.0
intestinal cell development variant	1.2268215381748144e-07	54.0	16.0
copulation variant	1.6057080918419093e-07	179.0	29.0
sexually dimorphic behavior variant	1.7836501098659796e-07	180.0	29.0
no Intestine	1.9389814548875477e-07	28.0	12.0
cell cycle progression variant	2.2736522385178513e-07	35.0	13.0
intestinal cell morphology variant	3.5182104957204066e-07	30.0	12.0
somatic gonad physiology variant	3.7308681439339116e-07	24.0	11.0
organism region behavior variant	6.285217368150673e-07	39.0	13.0
mitosis variant	7.195008566934302e-07	99.0	20.0
cuticle development variant	7.889381420101883e-07	81.0	18.0
vulval cell lineage variant	8.031781571867923e-07	33.0	12.0
DNA metabolism variant	9.056917472187333e-07	56.0	15.0
pericellular component physiology phenotype	9.644038778087399e-07	121.0	22.0
somatic sheath physiology variant	1.2014752580237706e-06	16.0	9.0
muscle cell development variant	1.6653061346440305e-06	29.0	11.0
epithelial system physiology variant	1.786117360865874e-06	96.0	19.0
mechanosensation variant	1.9016905665566665e-06	159.0	25.0
larval body morphology variant	2.82827578968386e-06	31.0	11.0
autophagy variant	3.6087090553004263e-06	47.0	13.0
intracellular lipid surveillance response abnormal	4.407375977237692e-06	14.0	8.0
E lineage variant	4.407375977237692e-06	14.0	8.0
age associated fluorescence increased	6.3534118150515625e-06	86.0	17.0
short	7.260316290021419e-06	173.0	25.0
muscle dystrophy	9.181541066064883e-06	22.0	9.0
developmental pigmentation variant	1.2011920538752007e-05	101.0	18.0
fewer germ cells	1.2225006674651589e-05	91.0	17.0
ectopic cell	1.3136074490811884e-05	17.0	8.0
alae secretion variant	1.7477419425435157e-05	39.0	11.0
membrane trafficking variant	2.0391472308917445e-05	48.0	12.0
blistered	2.145758651609833e-05	57.0	13.0
ventral cord patterning variant	2.2617653683323823e-05	76.0	15.0
chemosensory behavior variant	2.8861216890126065e-05	214.0	27.0
germ cell ionizing radiation response variant	3.2435848072352324e-05	69.0	14.0
excretory secretory system development variant	3.466589294425221e-05	27.0	9.0
cell cell contacts abnormal	3.7700992978159944e-05	43.0	11.0
no pharynx	4.405273032368046e-05	21.0	8.0
amphid phasmid sensillum morphology variant	4.463644984019972e-05	102.0	17.0
ectopic organ	6.015526559873102e-05	10.0	6.0
cell division failure	6.015526559873102e-05	10.0	6.0
everted vulva	6.387214858325078e-05	46.0	11.0
precocious alae	6.690051087655764e-05	16.0	7.0
cell cleavage variant	7.444045288287875e-05	23.0	8.0
transmission of nerve impulse variant	8.890365047892012e-05	48.0	11.0
organism segment development variant	0.00010014894153205805	40.0	10.0
body posture variant	0.00011122288521151047	287.0	31.0
rod like larval lethal	0.00012074064765579096	18.0	7.0
organelle metabolism variant	0.00012458277454713862	90.0	15.0
coelomic system development variant	0.00012853387994388394	12.0	6.0
defecation variant	0.00013613595286711218	136.0	19.0
alae absent	0.0001510631732055788	26.0	8.0
striated muscle development variant	0.0001510631732055788	26.0	8.0
coelomic system physiology variant	0.00016726284160218963	43.0	10.0
nervous system physiology variant	0.00022162405162969677	154.0	20.0
excretory canal morphology variant	0.00022283652807446566	36.0	9.0
excretory cell morphology variant	0.00026557120614364847	37.0	9.0
physiology phenotype	0.0002926858314250364	8068.0	412.0
epithelial system morphology variant	0.00031487821671076185	38.0	9.0
neuron positioning variant	0.0003325599385689508	15.0	6.0
bivulva	0.0003359057120403456	9.0	5.0
tissue phenotype	0.0003441336128851274	30.0	8.0
coelomocyte physiology variant	0.0003715143298351087	39.0	9.0
excretory secretory system morphology variant	0.0003715143298351087	39.0	9.0
phasmid socket absent	0.0004158347442511252	23.0	7.0
cell acidification variant	0.0004842769541870586	10.0	5.0
muscle cell attachment variant	0.0005154080792335301	24.0	7.0
excess pharyngeal cells	0.00057043500092233	17.0	6.0
head morphology variant	0.0005938026879780462	42.0	9.0
drug induced life span variant	0.0006770595399090255	11.0	5.0
muscle missing	0.0006770595399090255	11.0	5.0
sperm excess	0.0007303762121732408	18.0	6.0
aging variant	0.0007950518126024509	44.0	9.0

## Sheet: 5) enriched phen non pleio gene
phen	p-value	n_genes_phen	n_genes_subset_phen
organism metabolism processing variant	0.000576848666143778	3948.0	235.0
