# Supplementary material for: Cell atlases and the developmental foundations of the phenotype
Source: PLoS Comput Biol. 2026 Feb 9;22(2):e1013944. doi: 10.1371/journal.pcbi.1013944 (PMC12904592; doi:10.1371/journal.pcbi.1013944)
Supplement: S9 Table — This is linked to the dendrogram of Fig 4C. Each cell type belongs to a specific cluster. These cell types have at least 50 single cells and show a significant KS to a NMF-based phenotypic component. (XLSX) [file pcbi.1013944.s010.xlsx]

## Sheet: Legend
Table S9
Sheet 1: List of cell types sorted by the hierarchical clustering.
This is linked to the dendrogram of Figure 4C of the main text and Figure S17A.
Cluster to which each cell type belongs in the dendrogram, color associated with that cluster in Figure S17A, cell type and broad classification of that cell type.
These cell types have at least 50 single cells and show a significant KS to a NMF-based phenotypic component.
Sheet 2: Table showing the values from Figure 4C, including only significant KS values above the 75th percentile of the KS distribution (Fig. S16C). This table highlights the strongest associations between NMF phenotypic components and cell types. Both phenotypic components and cell types are ordered according to hierarchical clustering, with clusters identified for each element. For each cell ty…

## Sheet: Sheet1
	Cluster	Color	Cell type	Broad classification cell type
0	1	orange	Germline - nan	Germline, Precursor Cells
1	2	orange	Excretory cell parent - nan	Excretory Cells, Precursor Cells
2	3	orange	Ciliated amphid neuron - Neuroblast ASE ASJ AUA	Neurons, Precursor Cells
3	4	orange	nan - PLM ALN great grandparent	Neurons, Precursor Cells
4	5	orange	Pharyngeal gland - g2	Pharyngeal Gland, Differentiated Cells
5	6	orange	GLR - nan	Neurons, Differentiated Cells
6	7	orange	Pharyngeal neuron - nan	Neurons, Differentiated Cells, Motor Neurons
7	8	orange	nan - RID parent	Neurons, Precursor Cells
8	9	orange	nan - RIA parent	Neurons, Precursor Cells
9	10	orange	nan - RIM parent	Neurons, Precursor Cells
10	11	orange	nan - RME LR parent	Neurons, Precursor Cells
11	12	orange	Parent of exc gland AVK - nan	Excretory Cells, Precursor Cells
12	13	orange	nan - AVH parent	Neurons, Precursor Cells
13	14	orange	nan - Neuroblast ALA RMED	Neurons, Precursor Cells
14	15	orange	nan - PVQ parent	Neurons, Precursor Cells
15	16	orange	Ciliated amphid neuron - Neuroblast AFD RMD	Neurons, Precursor Cells
16	17	orange	ABarpaaa lineage - nan	AB lineage Cells, Precursor Cells
17	18	orange	Parent of hyp1V and ant arc V - nan	Hypodermis and Arcade Cells Parent, Precursor Cells
18	19	orange	nan - Parent of hyp3 ILsoDx	Neurons, Precursor Cells
19	20	orange	Pharyngeal neuron - M1 parent	Neurons, Precursor Cells
20	21	orange	nan - AMso parent	Glia, Precursor Cells
21	22	orange	Ciliated amphid neuron - Neuroblast AWC SAAVx	Neurons, Precursor Cells
22	23	orange	Ciliated amphid neuron - Neuroblast ASH RIB	Neurons, Precursor Cells
23	24	orange	Ciliated non amphid neuron - nan	Neurons, Differentiated Cells, Sensory Neurons
24	25	orange	Ciliated non amphid neuron - OLQ grandparent	Neurons, Precursor Cells
25	26	orange	Ciliated non amphid neuron - Neuroblast IL1 IL2	Neurons, Precursor Cells
26	27	orange	Ciliated amphid neuron - Neuroblast ADF AWB	Neurons, Precursor Cells
27	28	orange	Ciliated amphid neuron - ADL parent	Neurons, Precursor Cells
28	29	orange	Pharyngeal neuron - I2 grandparent	Neurons, Precursor Cells
29	30	orange	Ciliated amphid neuron - nan	Neurons, Differentiated Cells, Sensory Neurons
30	31	orange	nan - Parents of U F B DVA	Neurons, Precursor Cells
31	32	orange	nan - Parents of PHsh hyp8 hyp9	Neurons, Precursor Cells
32	33	orange	nan - Parent of tail spike and hyp10	Neurons, Precursor Cells
33	34	orange	Body wall muscle - nan	Muscle, Differentiated Cells
34	35	orange	Pharyngeal gland - g1A parent	Pharyngeal Gland, Precursor Cells
35	36	orange	Pharyngeal neuron - I1 parent	Neurons, Precursor Cells
36	37	orange	nan - Parent of AMsh URB	Neurons, Precursor Cells
37	38	orange	nan - DVC parent	Neurons, Precursor Cells
38	39	orange	Pharyngeal neuron - Neuroblast M2 M3	Neurons, Precursor Cells
39	40	orange	Pharyngeal gland - g2 parent	Pharyngeal Gland, Precursor Cells
40	41	orange	Pharyngeal neuron - M4 parent	Neurons, Precursor Cells
41	42	orange	nan - Neuroblast ALM BDU	Neurons, Precursor Cells
42	43	orange	nan - Neuroblast AIZ FLP	Neurons, Precursor Cells
43	44	orange	nan - PLM ALN grandparent	Neurons, Precursor Cells
44	45	orange	nan - RIC parent	Neurons, Precursor Cells
45	46	orange	Ciliated amphid neuron - Neuroblast ASG AWA	Neurons, Precursor Cells
46	47	orange	nan - Neuroblast PVC LUA	Neurons, Precursor Cells
47	48	orange	Ciliated amphid neuron - Neuroblast ASJ AUA	Neurons, Precursor Cells
48	49	orange	Ciliated amphid neuron - ASE parent	Neurons, Differentiated Cells, Sensory Neurons
49	50	orange	Ciliated non amphid neuron - Neuroblast HSN PHB	Neurons, Precursor Cells
50	51	orange	Ciliated amphid neuron - ASK parent	Neurons, Differentiated Cells, Sensory Neurons
51	52	orange	Ciliated amphid neuron - ASI parent	Neurons, Differentiated Cells, Sensory Neurons
52	53	orange	Ciliated non amphid neuron - OLL parent	Neurons, Precursor Cells
53	54	green	Ciliated non amphid neuron - URX	Neurons, Differentiated Cells, Sensory Neurons
54	55	green	Ciliated amphid neuron - ADF	Neurons, Differentiated Cells, Sensory Neurons
55	56	green	Ciliated amphid neuron - ASK	Neurons, Differentiated Cells, Sensory Neurons
56	57	green	Ciliated amphid neuron - ASG	Neurons, Differentiated Cells, Sensory Neurons
57	58	green	Ciliated amphid neuron - AWC	Neurons, Differentiated Cells, Sensory Neurons
58	59	green	Ciliated non amphid neuron - BAG	Neurons, Differentiated Cells, Sensory Neurons
59	60	green	Ciliated amphid neuron - ASE	Neurons, Differentiated Cells, Sensory Neurons
60	61	green	Ciliated amphid neuron - ADL	Neurons, Differentiated Cells, Sensory Neurons
61	62	green	Ciliated amphid neuron - ASI	Neurons, Differentiated Cells, Sensory Neurons
62	63	green	Ciliated amphid neuron - ASJ	Neurons, Differentiated Cells, Sensory Neurons
63	64	green	Ciliated amphid neuron - ASH	Neurons, Differentiated Cells, Sensory Neurons
64	65	green	Ciliated amphid neuron - AWA	Neurons, Differentiated Cells, Sensory Neurons
65	66	green	Ciliated non amphid neuron - OLQ	Neurons, Differentiated Cells, Sensory Neurons
66	67	green	Ciliated non amphid neuron - IL2	Neurons, Differentiated Cells, Sensory Neurons
67	68	green	Ciliated amphid neuron - AWB	Neurons, Differentiated Cells, Sensory Neurons
68	69	green	Ciliated amphid neuron - AFD	Neurons, Differentiated Cells, Sensory Neurons
69	70	red	Ciliated non amphid neuron - Neuroblast ADE ADA	Neurons, Precursor Cells
70	71	red	Ciliated non amphid neuron - Neuroblast URX CEPDx	Neurons, Precursor Cells
71	72	red	Ciliated non amphid neuron - OLQ parent	Neurons, Precursor Cells
72	73	red	Ciliated non amphid neuron - IL1 parent	Neurons, Precursor Cells
73	74	red	nan - DB	Neurons, Differentiated Cells, Motor Neurons
74	75	red	nan - DA	Neurons, Differentiated Cells, Motor Neurons
75	76	red	nan - AVA	Neurons, Differentiated Cells, Interneurons
76	77	red	nan - RIV	Neurons, Differentiated Cells, Motor Neurons
77	78	red	nan - RMD	Neurons, Differentiated Cells, Motor Neurons
78	79	red	nan - RME	Neurons, Differentiated Cells, Motor Neurons
79	80	red	nan - AVK	Neurons, Differentiated Cells, Interneurons
80	81	red	nan - RIA	Neurons, Differentiated Cells, Interneurons
81	82	red	nan - AVG	Neurons, Differentiated Cells, Interneurons
82	83	red	nan - DD	Neurons, Differentiated Cells, Motor Neurons
83	84	red	G2 and W blasts - nan	Blasts, Precursor Cells
84	85	red	Glia - AMso	Glia, Differentiated Cells
85	86	red	Hypodermis - hyp3	Hypodermis, Differentiated Cells
86	87	red	hyp1V and ant arc V - nan	Hypodermis, Differentiated Cells
87	88	red	Hypodermis - hyp1 hyp2	Hypodermis, Differentiated Cells
88	89	red	Excretory gland - nan	Excretory Cells, Differentiated Cells
89	90	red	nan - CAN	Neurons, Differentiated Cells
90	91	red	Arcade cell - Anterior arcade cell	Arcade Cells, Differentiated Cells
91	92	red	Arcade cell - Posterior arcade cell	Arcade Cells, Differentiated Cells
92	93	red	Glia - nan	Glia, Differentiated Cells
93	94	red	Glia - CEPso	Glia, Differentiated Cells
94	95	red	hmc homolog - nan	Mesodermal Cells, Differentiated Cells
95	96	red	hmc - nan	Mesodermal Cells, Differentiated Cells
96	97	red	Pharyngeal muscle - pm1 pm2	Muscle, Differentiated Cells
97	98	red	Rectal gland - Rectal gland	Rectal Gland, Differentiated Cells
98	99	red	Intestinal and rectal muscle - mu int mu anal	Muscle, Differentiated Cells
99	100	red	Intestinal and rectal muscle - mu sph	Muscle, Differentiated Cells
100	101	red	Body wall muscle - BWM far posterior	Muscle, Differentiated Cells
101	102	red	Intestinal and rectal muscle - nan	Muscle, Differentiated Cells
102	103	purple	Rectal cell - B F K Kp U Y	Rectal Cells, Differentiated Cells
103	104	purple	Hypodermis - Tail hypodermis	Hypodermis, Differentiated Cells
104	105	purple	Hypodermis - nan	Hypodermis, Differentiated Cells
105	106	purple	Hypodermis - hyp4 hyp5 hyp6	Hypodermis, Differentiated Cells
106	107	purple	Seam cell - nan	Seam Cells, Precursor Cells
107	108	purple	Hypodermis - P cell	Hypodermis, Differentiated Cells
108	109	purple	Hypodermis - hyp7 AB lineage	Hypodermis, Differentiated Cells
109	110	purple	Hypodermis - hyp7 C lineage	Hypodermis, Differentiated Cells
110	111	purple	Intestine - nan	Intestine, Differentiated Cells
111	112	purple	Body wall muscle - BWM head row 1	Muscle, Differentiated Cells
112	113	purple	Body wall muscle - BWM head row 2	Muscle, Differentiated Cells
113	114	purple	Body wall muscle - BWM anterior	Muscle, Differentiated Cells
114	115	purple	Body wall muscle - BWM posterior	Muscle, Differentiated Cells
115	116	purple	Pharyngeal muscle - pm6	Muscle, Differentiated Cells
116	117	purple	Pharyngeal marginal cell - mc2	Pharyngeal Marginal Cells, Differentiated Cells
117	118	purple	T - nan	Tail Blasts, Precursor Cells
118	119	purple	Pharyngeal muscle - pm3 pm4 pm5	Muscle, Differentiated Cells
119	120	purple	Pharyngeal marginal cell - nan	Pharyngeal Marginal Cells, Differentiated Cells
120	121	purple	Z1 Z4 - nan	Gonadal Blasts, Precursor Cells
121	122	purple	Pharyngeal muscle - pm7	Muscle, Differentiated Cells
122	123	purple	Pharyngeal marginal cell - mc3	Pharyngeal Marginal Cells, Differentiated Cells
123	124	purple	Pharyngeal intestinal valve - nan	Pharyngeal intestinal valve Cells, Differentiated Cells
124	125	purple	Pharyngeal gland - g1A g1P	Pharyngeal Gland, Differentiated Cells
125	126	purple	hmc and homolog - nan	Mesodermal Cells, Differentiated Cells
126	127	purple	Coelomocyte - nan	Coelomocytes, Differentiated Cells
127	128	purple	Pharyngeal gland - g1A	Pharyngeal Gland, Differentiated Cells
128	129	purple	Pharyngeal gland - g1P	Pharyngeal Gland, Differentiated Cells
129	130	purple	Pharyngeal marginal cell - mc1	Pharyngeal Marginal Cells, Differentiated Cells
130	131	brown	Glia - AMsh	Glia, Differentiated Cells
131	132	brown	Excretory cell - nan	Excretory Cells, Differentiated Cells
132	133	brown	M cell - nan	Muscle, Precursor Cells
133	134	brown	Intestine - Intestine middle and posterior	Intestine, Differentiated Cells
134	135	brown	Intestine - Intestine far posterior	Intestine, Differentiated Cells
135	136	brown	Intestine - Intestine anterior	Intestine, Differentiated Cells
136	137	brown	Pharyngeal muscle - Pharyngeal muscle incomplete dissociation	Muscle, Differentiated Cells

## Sheet: Sheet2
		NMF Phen Component	39	49	55	25	17	72	2	78	43	59	67	58	32	30	96	52	95	68	35	94	48	1	77	22	13	23	47	62	50	83	99	70	92	71	27	42	54	57	33	81	28	65	76	93	66	90	8
		Cluster	1	1	2	2	2	2	2	2	3	3	3	3	3	3	3	4	4	4	4	4	4	4	4	4	4	4	5	5	5	5	5	5	5	5	5	5	6	6	6	6	7	7	7	7	7	7	7
	Top1 (original phenotype)		sensillum morphology variant	chemosensory behavior variant	sexually dimorphic behavior variant	dauer development phenotype	chemical resistant	organ system morphology variant	tail movement variant	cell membrane morphology variant	chemical response variant	organismal phenotype	eating variant	head movement variant	egg laying variant	nematode phenotype	neuron development variant	axon trajectory variant	large	shortened life span	tail morphology variant	drug hypersensitive	activity level variant	organism physiology phenotype	drug response variant	development phenotype	dauer metabolism phenotype	fat content reduced	extracellular component phenotype	molt variant	organism oxidative stress response variant	organism stress response variant	lipid metabolism variant	extended life span	response to bacteria variant	transgene expression increased	vesicle organization variant	pigmentation phenotype	behavior phenotype	level of protein expression variant	muscle cell morphology variant	muscle system physiology variant	metabolic pathway variant	mRNA expression variant	germ cell compartment nuclei number variant	organelle organization biogenesis variant	cell secretion variant	organ system morphology variant	body morphology variant
	Top2 (original phenotype)		amphid phasmid sensillum morphology variant	chemosensory response variant	copulation variant	larval physiology phenotype	drug resistant	organ system phenotype	localized movement variant	cell junction variant	organism environmental stimulus response variant	anatomical phenotype	pharyngeal pumping variant	body bend variant	egg laying defective	physiology phenotype	nervous system development variant	commissure variant	long	life span phenotype	body region morphology variant	chemical hypersensitive	locomotion reduced	organism homeostasis metabolism variant	chemical response variant	organism development variant	dauer lifespan variant	lipid metabolism variant	pericellular component morphology variant	molt defect	pesticide response variant	organism environmental stimulus response variant	fat content increased	life span phenotype	avoids bacterial lawn	level of transgene expression variant	vesicle morphology variant	organism pigmentation phenotype	organism behavior variant	protein expression reduced	muscle system morphology variant	muscle cell physiology variant	protein metabolism variant	RNA expression variant	cell membrane organization biogenesis variant	nuclear positioning variant	osmotic integrity variant	organ system phenotype	body size variant
Broad classification cell type	Top3 (original phenotype)		amphid phasmid neuron morphology variant	chemotaxis variant	male behavior variant	dauer larva physiology variant	drug response variant	nervous system morphology variant	amplitude of sinusoidal movement variant	nervous system physiology variant	chemical hypersensitive	nematode phenotype	feeding behavior variant	localized movement variant	egg retention	development phenotype	neurite development variant	cord commissures variant	body morphology variant	organism physiology phenotype	body region phenotype	drug response variant	locomotion variant	physiology phenotype	drug hypersensitive	growth variant	dauer larva physiology variant	fat content variant	cuticle morphology variant	larval development variant	paraquat response variant	organism pathogen response variant	fat content variant	organism physiology phenotype	feeding behavior variant	gene expression level abnormal	endosome morphology variant	clear	egg laying variant	protein expression variant	striated muscle morphology variant	organ system physiology phenotype	cell homeostasis metabolism variant	mRNA levels increased	germ cell compartment anucleate	germline nuclear positioning variant	eggshell formation variant	organ phenotype	body width variant
Germline, Precursor Cells	Germline - nan	1														0.8351215280600559											0.4530334672008615
Excretory Cells, Precursor Cells	Excretory cell parent - nan	1
Neurons, Precursor Cells	Ciliated amphid neuron - Neuroblast ASE ASJ AUA	1	0.46043142332461684
Neurons, Precursor Cells	nan - PLM ALN great grandparent	1
Pharyngeal Gland, Differentiated Cells	Pharyngeal gland - g2	1
Neurons, Differentiated Cells	GLR - nan	1
Neurons, Differentiated Cells, Motor Neurons	Pharyngeal neuron - nan	1
Neurons, Precursor Cells	nan - RID parent	1
Neurons, Precursor Cells	nan - RIA parent	1
Neurons, Precursor Cells	nan - RIM parent	1
Neurons, Precursor Cells	nan - RME LR parent	1
Excretory Cells, Precursor Cells	Parent of exc gland AVK - nan	1
Neurons, Precursor Cells	nan - AVH parent	1
Neurons, Precursor Cells	nan - Neuroblast ALA RMED	1
Neurons, Precursor Cells	nan - PVQ parent	1
Neurons, Precursor Cells	Ciliated amphid neuron - Neuroblast AFD RMD	1
AB lineage Cells, Precursor Cells	ABarpaaa lineage - nan	1
Hypodermis and Arcade Cells Parent, Precursor Cells	Parent of hyp1V and ant arc V - nan	1
Neurons, Precursor Cells	nan - Parent of hyp3 ILsoDx	1
Neurons, Precursor Cells	Pharyngeal neuron - M1 parent	1
Glia, Precursor Cells	nan - AMso parent	1
Neurons, Precursor Cells	Ciliated amphid neuron - Neuroblast AWC SAAVx	1
Neurons, Precursor Cells	Ciliated amphid neuron - Neuroblast ASH RIB	1
Neurons, Differentiated Cells, Sensory Neurons	Ciliated non amphid neuron - nan	1
Neurons, Precursor Cells	Ciliated non amphid neuron - OLQ grandparent	1	0.4988056269295297
Neurons, Precursor Cells	Ciliated non amphid neuron - Neuroblast IL1 IL2	1
Neurons, Precursor Cells	Ciliated amphid neuron - Neuroblast ADF AWB	1	0.43771498157463073
Neurons, Precursor Cells	Ciliated amphid neuron - ADL parent	1	0.5092541583872869
Neurons, Precursor Cells	Pharyngeal neuron - I2 grandparent	1
Neurons, Differentiated Cells, Sensory Neurons	Ciliated amphid neuron - nan	1
Neurons, Precursor Cells	nan - Parents of U F B DVA	1
Neurons, Precursor Cells	nan - Parents of PHsh hyp8 hyp9	1
Neurons, Precursor Cells	nan - Parent of tail spike and hyp10	1																			0.546194077987814
Muscle, Differentiated Cells	Body wall muscle - nan	1
Pharyngeal Gland, Precursor Cells	Pharyngeal gland - g1A parent	1
Neurons, Precursor Cells	Pharyngeal neuron - I1 parent	1
Neurons, Precursor Cells	nan - Parent of AMsh URB	1
Neurons, Precursor Cells	nan - DVC parent	1
Neurons, Precursor Cells	Pharyngeal neuron - Neuroblast M2 M3	1
Pharyngeal Gland, Precursor Cells	Pharyngeal gland - g2 parent	1
Neurons, Precursor Cells	Pharyngeal neuron - M4 parent	1
Neurons, Precursor Cells	nan - Neuroblast ALM BDU	1		0.5378699491007566											0.48033240608545874
Neurons, Precursor Cells	nan - Neuroblast AIZ FLP	1						0.4768131440833314							0.46881205779545276
Neurons, Precursor Cells	nan - PLM ALN grandparent	1						0.5837085328319694
Neurons, Precursor Cells	nan - RIC parent	1						0.45341826973138494		0.44409160531728487
Neurons, Precursor Cells	Ciliated amphid neuron - Neuroblast ASG AWA	1	0.5967118133652752
Neurons, Precursor Cells	nan - Neuroblast PVC LUA	1
Neurons, Precursor Cells	Ciliated amphid neuron - Neuroblast ASJ AUA	1	0.6750949476349407	0.5123092415698008
Neurons, Differentiated Cells, Sensory Neurons	Ciliated amphid neuron - ASE parent	1	0.7431808525842738	0.591961359424762	0.5038903492704894	0.42479584873319154
Neurons, Precursor Cells	Ciliated non amphid neuron - Neuroblast HSN PHB	1	0.8231031280306392	0.5717388267008564	0.622992586748196	0.5219295001397177		0.4425472985189933
Neurons, Differentiated Cells, Sensory Neurons	Ciliated amphid neuron - ASK parent	1	0.6874001678353885	0.5565831106230059	0.5047237469361184
Neurons, Differentiated Cells, Sensory Neurons	Ciliated amphid neuron - ASI parent	1	0.7304905514015799	0.6096342890016753	0.532032994171814	0.4295968096313094		0.42883051605632067
Neurons, Precursor Cells	Ciliated non amphid neuron - OLL parent	1	0.6978305735541157	0.546080046929579	0.5485849132069435
Neurons, Differentiated Cells, Sensory Neurons	Ciliated non amphid neuron - URX	2	0.911786009765722	0.9183527919264587	0.8621379441869919	0.8046196699997077	0.7253185367286455	0.6927147788328	0.6760574621280142	0.6324587986853443	0.5438383287186748			0.5523864675658406	0.6722687554899125	0.48006694851117515
Neurons, Differentiated Cells, Sensory Neurons	Ciliated amphid neuron - ADF	2	0.9203133091662351	0.927104911099603	0.8828255365671213	0.8618537459002245	0.6885087605731054	0.6833876373784452	0.7203018010242246	0.6052221790666897	0.5361211807353702	0.4541508429714023	0.48790386385868	0.6743591403417919	0.5063402669888947	0.564121928764601						0.4520991570285977
Neurons, Differentiated Cells, Sensory Neurons	Ciliated amphid neuron - ASK	2	0.9361256145219443	0.9448173715578077	0.852018185254211	0.8960201703292736	0.748376930164942	0.6029571919652229	0.6126557334825818	0.5094994334043772	0.5693033814018915			0.43390120466344584	0.5539895860381006	0.5308936036361569						0.43788630011871066
Neurons, Differentiated Cells, Sensory Neurons	Ciliated amphid neuron - ASG	2	0.9290031704721918	0.9163500388221085	0.8524265615114741	0.7953149263817795	0.7295905345948123	0.6157941277966297	0.5572158796802209	0.5373761646632541	0.463499130097199			0.5125821375165354	0.5523352576637718					0.43374989216080984
Neurons, Differentiated Cells, Sensory Neurons	Ciliated amphid neuron - AWC	2	0.9129996349051673	0.8977229114080316	0.8310032228155377	0.7972560628068176	0.67431471174581	0.6478735458588003	0.5948616710837014	0.6362002820948564	0.46442384620839827	0.43192630862858294	0.42374135526353807	0.42025903347052845	0.575696766415478	0.5087537133296387
Neurons, Differentiated Cells, Sensory Neurons	Ciliated non amphid neuron - BAG	2	0.8936777946362611	0.8904116348205806	0.7945444303271779	0.7719163709579046	0.6544949787761289	0.5165082928661204	0.552635474360714	0.62308680200054	0.6076544367279192			0.4961047309290121	0.6104950226355977
Neurons, Differentiated Cells, Sensory Neurons	Ciliated amphid neuron - ASE	2	0.9310322430052616	0.9093692516964018	0.8162023473996493	0.8296548869904687	0.6521054362538342	0.4641706429227509	0.5765263404386507	0.4894655653508942	0.4909798838972532				0.45505216162889006	0.45530785497058684
Neurons, Differentiated Cells, Sensory Neurons	Ciliated amphid neuron - ADL	2	0.9145418628177249	0.8702391051528983	0.8315017603810708	0.7803710540779507	0.637321173959105	0.561689009964872	0.4914405453198557	0.4439615344787759	0.5707871332871334			0.4907102062274476	0.44398742243569833
Neurons, Differentiated Cells, Sensory Neurons	Ciliated amphid neuron - ASI	2	0.9008314163181633	0.9215427946316243	0.8148817344764074	0.8397194826554897	0.6465889256733948	0.4679671629895792	0.5328514779277453	0.4266476248330102	0.4702575977677737	0.4606046402624795				0.46837293002549163
Neurons, Differentiated Cells, Sensory Neurons	Ciliated amphid neuron - ASJ	2	0.9083365538469883	0.89938606839693	0.8179130054511431	0.7709519838364114	0.6547075434599843	0.5261861660293439	0.5001491606324411	0.4519312911886746	0.43397947007295307
Neurons, Differentiated Cells, Sensory Neurons	Ciliated amphid neuron - ASH	2	0.9063619026035705	0.8724637863371012	0.8418608848197873	0.7788949178129947	0.6517682685246317	0.614461067950048	0.5931939583724404	0.52612041160782	0.5165056352699938				0.49585784559271895
Neurons, Differentiated Cells, Sensory Neurons	Ciliated amphid neuron - AWA	2	0.8650139165321193	0.8436547840775721	0.7971086308713812	0.7954330763992036	0.6545528787260105	0.5907702143795851	0.5797560469876155	0.5360529114033279	0.45970085782053766			0.4680351211072349	0.48971774990001105	0.5027883126980779
Neurons, Differentiated Cells, Sensory Neurons	Ciliated non amphid neuron - OLQ	2	0.8958038939841144	0.817527039981075	0.8044843745031556	0.5980664765400329	0.6070711958149726	0.6801238543844131	0.5693323889787583	0.6267207651945523				0.5020576573430894	0.4600026208067345	0.43432418326122735
Neurons, Differentiated Cells, Sensory Neurons	Ciliated non amphid neuron - IL2	2	0.8608045729848173	0.7977041260617499	0.7519860744661236	0.6488145136907635	0.5791920459490603	0.6250201679665349	0.5199946868960931	0.507278255704272					0.5202522609718614
Neurons, Differentiated Cells, Sensory Neurons	Ciliated amphid neuron - AWB	2	0.8973726052498593	0.8807939292596046	0.7200409208001742	0.6896116221646117	0.6348311606141408	0.5281996080477573	0.5328849574974219	0.5312025209842356				0.4927833950295196
Neurons, Differentiated Cells, Sensory Neurons	Ciliated amphid neuron - AFD	2	0.7892281830648004	0.7354569677841345	0.6199967441395321	0.6725483063214506	0.5696948326646305	0.45039651266921327	0.4905000723344746					0.4976029293682175	0.4858413761609522
Neurons, Precursor Cells	Ciliated non amphid neuron - Neuroblast ADE ADA	3	0.9080665113201577	0.7939769665237862	0.8125581350747485	0.6033639231706031		0.6689287803381184		0.437128774584544							0.4360260061563247
Neurons, Precursor Cells	Ciliated non amphid neuron - Neuroblast URX CEPDx	3	0.8829247139485024	0.7683816198256429	0.7671192888025941	0.5774910296912681		0.6607414110596495		0.42983191554161027					0.42287753116665444	0.4253172131097944	0.4745404586639702
Neurons, Precursor Cells	Ciliated non amphid neuron - OLQ parent	3	0.864298187807499	0.7634750807628731	0.7133594386757688	0.5181844319543639	0.4280702825704009	0.5659343091880118
Neurons, Precursor Cells	Ciliated non amphid neuron - IL1 parent	3	0.8421949340220997	0.6831856039594459	0.6550318926274514	0.4912605710299769	0.4341302796663423	0.5960204061252115									0.44470725775604086
Neurons, Differentiated Cells, Motor Neurons	nan - DB	3					0.5724486116865817	0.5234017858343564	0.5679344913440436	0.5199999427071402							0.5670415184644941				0.4999421899129396
Neurons, Differentiated Cells, Motor Neurons	nan - DA	3					0.5664105665060255	0.5921845119225754	0.5961414251051717	0.5691418742844797							0.6201766243764364	0.4359677939692098			0.44937901854369483
Neurons, Differentiated Cells, Interneurons	nan - AVA	3					0.6056764859924585	0.55921486035902	0.6268908788707991	0.554683773249935					0.4414362225737903		0.5626826497010018				0.4797100993061715
Neurons, Differentiated Cells, Motor Neurons	nan - RIV	3		0.46242302042165334			0.5219815796279226	0.5941204181121855	0.5581737584276475	0.4814166281254594				0.5689004113089023	0.4446651636490063		0.5781739086578753		0.48273994181797897
Neurons, Differentiated Cells, Motor Neurons	nan - RMD	3		0.5118878252350298			0.5389505130898816		0.6111882889098973	0.5283082037508195				0.4403801683222395			0.4717993181693803					0.4361829503714443
Neurons, Differentiated Cells, Motor Neurons	nan - RME	3					0.5294431627381979	0.5195687876337554		0.46906082184133546				0.45287184154968585
Neurons, Differentiated Cells, Interneurons	nan - AVK	3		0.5760757553116715			0.7383139535956286	0.49458861641033014	0.7331219180129174	0.6443127249516198					0.5364901736151466		0.5674265442450205					0.42333538107334784
Neurons, Differentiated Cells, Interneurons	nan - RIA	3		0.515337134610709			0.6035194495206574	0.5976685150181829	0.5788464404200752	0.5937927284230451			0.44185012928003176	0.4692786723241386	0.45487486372655905		0.5844516252160115					0.47350870450689275
Neurons, Differentiated Cells, Interneurons	nan - AVG	3		0.5249653857689289			0.6055238971721097	0.6149475959029898	0.5706746590960448	0.6822569711212545				0.44700427696315076	0.46762778505897773		0.6151160449800122					0.468664363159776
Neurons, Differentiated Cells, Motor Neurons	nan - DD	3		0.42160093859157943			0.6494360451163907	0.7273364797482869	0.6966925312641655	0.7293427192491267			0.4257579393648508	0.47489480841532683	0.510842332613391		0.8005594219129136	0.5617433272004906		0.46016905314241524	0.44336506412820303	0.43364584166600006
Blasts, Precursor Cells	G2 and W blasts - nan	3																			0.5383155998938738								0.5550503380484547	0.49828146177039895
Glia, Differentiated Cells	Glia - AMso	3																			0.47509005853804975								0.568237479361585	0.43931492970430774																		0.43661755140841546
Hypodermis, Differentiated Cells	Hypodermis - hyp3	3																			0.4267020709167227								0.4696866955775609
Hypodermis, Differentiated Cells	hyp1V and ant arc V - nan	3																											0.4895007219986731	0.4228173490564035
Hypodermis, Differentiated Cells	Hypodermis - hyp1 hyp2	3
Excretory Cells, Differentiated Cells	Excretory gland - nan	3
Neurons, Differentiated Cells	nan - CAN	3
Arcade Cells, Differentiated Cells	Arcade cell - Anterior arcade cell	3
Arcade Cells, Differentiated Cells	Arcade cell - Posterior arcade cell	3
Glia, Differentiated Cells	Glia - nan	3
Glia, Differentiated Cells	Glia - CEPso	3																			0.5557950045384789
Mesodermal Cells, Differentiated Cells	hmc homolog - nan	3											0.42617978804725265
Mesodermal Cells, Differentiated Cells	hmc - nan	3					0.42403154319921715		0.4705376158406723				0.46806826685086056
Muscle, Differentiated Cells	Pharyngeal muscle - pm1 pm2	3					0.4888463653570697						0.48210015091057906									0.4893371444649069
Rectal Gland, Differentiated Cells	Rectal gland - Rectal gland	3					0.5128114131927204				0.43686568351817834					0.44209569913266744									0.6351876395015169
Muscle, Differentiated Cells	Intestinal and rectal muscle - mu int mu anal	3							0.42890142466072867						0.4475007076374755								0.4232517792658886																		0.5789327647235182	0.6278777993423346
Muscle, Differentiated Cells	Intestinal and rectal muscle - mu sph	3							0.5407643394961688						0.5106300525357592								0.473138842159245																0.4516699086426904	0.4792811371770092	0.6023995415359777	0.7092717775545709
Muscle, Differentiated Cells	Body wall muscle - BWM far posterior	3																																						0.45773551290122905	0.575107069355018	0.5887697539322692
Muscle, Differentiated Cells	Intestinal and rectal muscle - nan	3																																								0.553885693378402
Rectal Cells, Differentiated Cells	Rectal cell - B F K Kp U Y	4		0.4522052286818829																									0.6189678959770958	0.7174101474345281			0.443978562188973															0.535496416549428
Hypodermis, Differentiated Cells	Hypodermis - Tail hypodermis	4										0.437177205494385									0.4745408977855548								0.7317393043737138	0.6875252888827801			0.4529719457752831
Hypodermis, Differentiated Cells	Hypodermis - nan	4										0.454506177599024														0.43454642874395744			0.6171168700826368	0.6614197719547038			0.4540981924702029
Hypodermis, Differentiated Cells	Hypodermis - hyp4 hyp5 hyp6	4																			0.5277606967267846								0.6205005107480247	0.7029257634176624		0.49131047125652	0.5018816692492809
Seam Cells, Precursor Cells	Seam cell - nan	4																											0.6855229519790804	0.7079257369336702		0.45461408188051566						0.464345976860097									0.44325042280297017		0.4322253920813899
Hypodermis, Differentiated Cells	Hypodermis - P cell	4																			0.4514693397216003								0.7219561985267484	0.7433717480854154		0.517597519188334	0.4805548074487574				0.4443714755969617												0.4982692426313534
Hypodermis, Differentiated Cells	Hypodermis - hyp7 AB lineage	4																			0.42973126686232244								0.6899090455356407	0.7449461015698499		0.5365158830127688	0.5862380621229352				0.44119914458312703	0.4588990488807395								0.47237815183313664			0.5078417251782639
Hypodermis, Differentiated Cells	Hypodermis - hyp7 C lineage	4										0.447730341526711																	0.6769265769744147	0.7381845981774496		0.5989723140401126	0.6295592439367681		0.5206570635811505	0.4655415898754864	0.5076420954173465	0.48444029940366135								0.4415785156556623			0.4762086438539035
Intestine, Differentiated Cells	Intestine - nan	4									0.7328412443911118	0.5814273304518349												0.43721119419574234		0.4454537796975755		0.6367193755206866			0.5906419768601757	0.5585891918809041	0.786658982070251					0.47107612052203907						0.4685565548684013
Muscle, Differentiated Cells	Body wall muscle - BWM head row 1	4							0.4304534613058				0.535973067569148		0.44953729315620444								0.4611358440666063								0.4600750195279616			0.5983874702060579	0.5679694398388148	0.4673133165832972				0.4628511533608533	0.6206027765941701	0.6256882049677472
Muscle, Differentiated Cells	Body wall muscle - BWM head row 2	4											0.4250238721045845										0.4690016092868933											0.5766529645239665	0.5168170714728701					0.4759233242532614	0.636405182156932	0.6375340268314487
Muscle, Differentiated Cells	Body wall muscle - BWM anterior	4																					0.42637386281409906											0.4710616086787925	0.4282580851429044					0.49922376632811716	0.658303054613601	0.6483515610031216
Muscle, Differentiated Cells	Body wall muscle - BWM posterior	4																					0.4519797761141699											0.4513227581569378						0.5677210045609405	0.713130526991079	0.6888023522915676
Muscle, Differentiated Cells	Pharyngeal muscle - pm6	4
Pharyngeal Marginal Cells, Differentiated Cells	Pharyngeal marginal cell - mc2	4																													0.44802843736296827
Tail Blasts, Precursor Cells	T - nan	4																			0.43992337382843105								0.5177251047998817	0.5455464608930898
Muscle, Differentiated Cells	Pharyngeal muscle - pm3 pm4 pm5	4
Pharyngeal Marginal Cells, Differentiated Cells	Pharyngeal marginal cell - nan	4																																		0.429022789816363
Gonadal Blasts, Precursor Cells	Z1 Z4 - nan	4																																0.4487598325480746	0.4352097538065443
Muscle, Differentiated Cells	Pharyngeal muscle - pm7	4																																0.4551619568936025
Pharyngeal Marginal Cells, Differentiated Cells	Pharyngeal marginal cell - mc3	4
Pharyngeal intestinal valve Cells, Differentiated Cells	Pharyngeal intestinal valve - nan	4
Pharyngeal Gland, Differentiated Cells	Pharyngeal gland - g1A g1P	4
Mesodermal Cells, Differentiated Cells	hmc and homolog - nan	4
Coelomocytes, Differentiated Cells	Coelomocyte - nan	4
Pharyngeal Gland, Differentiated Cells	Pharyngeal gland - g1A	4										0.43431394299969744
Pharyngeal Gland, Differentiated Cells	Pharyngeal gland - g1P	4										0.4690489436259464																																			0.4258827629425006
Pharyngeal Marginal Cells, Differentiated Cells	Pharyngeal marginal cell - mc1	4																													0.4384925017733551
Glia, Differentiated Cells	Glia - AMsh	5																												0.5835704775038552		0.5621439440772267		0.4699511898534676	0.5582032974871436		0.607899465364157								0.45021059353409915	0.4299851225858169	0.47785812789141524
Excretory Cells, Differentiated Cells	Excretory cell - nan	5																												0.6368847369510385	0.479191874348357			0.49932955745866114	0.6178910419098801	0.5774797585317125	0.6814737002539284	0.5409486450343177	0.4530286798637425						0.6461959205894491	0.5413232569035056	0.5868416218790649
Muscle, Precursor Cells	M cell - nan	5																														0.46011465857997835		0.6923145676538119	0.6470651921577445	0.6298708667000688	0.439733604475935	0.48813312399791975	0.47201611150992306
Intestine, Differentiated Cells	Intestine - Intestine middle and posterior	5									0.8248874511733908	0.8985558113197954	0.5221996695670246											0.6363642860130179	0.6659377795855307	0.5660032429432128	0.511081676550798	0.8129830309558037			0.8629223297410882	0.8330076956933241	0.8734381137555876	0.7754880962241067	0.7316856943468033	0.7551660464946821	0.5852943150790768	0.5867208492710875
Intestine, Differentiated Cells	Intestine - Intestine far posterior	5					0.46217603524736506				0.8617232045153487	0.8754459914761274	0.5437374013707308											0.7082395035420146	0.7796845303231008	0.4886554742843979	0.4697262137879399	0.8613988798018776			0.7994114640327132	0.8570714306283476	0.90093769797846	0.7097167828140298	0.6801593186661291	0.6357037954270575	0.6293962016932557	0.4376562230029372
Intestine, Differentiated Cells	Intestine - Intestine anterior	5		0.5021225761772853		0.6510474376731302	0.5517942059095107				0.9071093028624192	0.9066008771929824	0.682223568790397											0.7534510618651893	0.8222680055401662		0.6787759695290858	0.8585710987996307			0.8237632733148661	0.9078456832871653	0.8991897506925207	0.5653399122807017	0.5811351569713757	0.5347264542936289	0.4772270313942752
Muscle, Differentiated Cells	Pharyngeal muscle - Pharyngeal muscle incomplete dissociation	5		0.7474292426483031	0.5507617980535575	0.7148874419180831	0.8095167518147661	0.5896961766862696	0.7082367098730133	0.6360278771080099		0.6697421002509647	0.836331822088217	0.687372457585407	0.6876894540603974	0.5606333735570079	0.4682851994943099		0.42750901161472427			0.7293557981265575	0.6458178254661209		0.4338617713975385		0.6027527593403907	0.4564685088445998			0.6201099201314884								0.6093650005364386	0.7325321780179646	0.5810087478196815	0.6693662614435616
[truncated: 53 more columns]
