# Supplementary material for: Cell atlases and the developmental foundations of the phenotype
Source: PLoS Comput Biol. 2026 Feb 9;22(2):e1013944. doi: 10.1371/journal.pcbi.1013944 (PMC12904592; doi:10.1371/journal.pcbi.1013944)
Supplement: S10 Table — (XLSX) [file pcbi.1013944.s011.xlsx]

## Sheet: 1) zf genes D-P and deviations 
Table S10 (zebrafish analysis)
Sheet 1: List of D-P, d-P and D-p genes in zebrafish (Fig. S22A).
Sheet 2: Enriched phenotypes of D-P genes.
Sheet 3: Enriched phenotypes of d-P genes.
Sheet 4: Enriched phenotypes of D-p genes.
genes D-P rule	genes d-P (D deviation)	genes D-p (P deviation)
ENSDARG00000000175	ENSDARG00000002508	ENSDARG00000004046
ENSDARG00000000779	ENSDARG00000004296	ENSDARG00000004427
ENSDARG00000000853	ENSDARG00000005522	ENSDARG00000004587
ENSDARG00000000861	ENSDARG00000006008	ENSDARG00000005359
ENSDARG00000000943	ENSDARG00000006838	ENSDARG00000005593
ENSDARG00000001057	ENSDARG00000007715	ENSDARG00000005679
ENSDARG00000001129	ENSDARG00000008880	ENSDARG00000006040
ENSDARG00000001220	ENSDARG00000009020	ENSDARG00000006124
ENSDARG00000001634	ENSDARG00000009568	ENSDARG00000006514
ENSDARG00000001729	ENSDARG00000010231	ENSDARG00000006527
ENSDARG00000001769	ENSDARG00000010841	ENSDARG00000006553
ENSDARG00000002006	ENSDARG00000011696	ENSDARG00000006672
ENSDARG00000002082	ENSDARG00000012944	ENSDARG00000006812
ENSDARG00000002385	ENSDARG00000013251	ENSDARG00000007257
ENSDARG00000002659	ENSDARG00000013335	ENSDARG00000007923
ENSDARG00000002720	ENSDARG00000013430	ENSDARG00000008447
ENSDARG00000002731	ENSDARG00000013963	ENSDARG00000008678
ENSDARG00000002787	ENSDARG00000014196	ENSDARG00000009958
ENSDARG00000002916	ENSDARG00000015076	ENSDARG00000010878
ENSDARG00000002952	ENSDARG00000016480	ENSDARG00000011570
ENSDARG00000003035	ENSDARG00000016570	ENSDARG00000011662
ENSDARG00000003213	ENSDARG00000017007	ENSDARG00000012553
ENSDARG00000003311	ENSDARG00000017446	ENSDARG00000013207
ENSDARG00000003429	ENSDARG00000019096	ENSDARG00000013708
ENSDARG00000003487	ENSDARG00000019646	ENSDARG00000013961
ENSDARG00000003527	ENSDARG00000020237	ENSDARG00000014113
ENSDARG00000003641	ENSDARG00000020795	ENSDARG00000014430
ENSDARG00000003693	ENSDARG00000021265	ENSDARG00000014793
ENSDARG00000003699	ENSDARG00000021405	ENSDARG00000015707
ENSDARG00000003749	ENSDARG00000021889	ENSDARG00000015790
ENSDARG00000003779	ENSDARG00000022261	ENSDARG00000015990
ENSDARG00000003811	ENSDARG00000022767	ENSDARG00000016239
ENSDARG00000003841	ENSDARG00000023236	ENSDARG00000017037
ENSDARG00000003845	ENSDARG00000023886	ENSDARG00000017119
ENSDARG00000003910	ENSDARG00000024167	ENSDARG00000018956
ENSDARG00000004049	ENSDARG00000026335	ENSDARG00000020218
ENSDARG00000004161	ENSDARG00000027584	ENSDARG00000020465
ENSDARG00000004173	ENSDARG00000027657	ENSDARG00000020621
ENSDARG00000004246	ENSDARG00000028222	ENSDARG00000020841
ENSDARG00000004297	ENSDARG00000029204	ENSDARG00000021059
ENSDARG00000004452	ENSDARG00000030095	ENSDARG00000021439
ENSDARG00000004470	ENSDARG00000030626	ENSDARG00000024295
ENSDARG00000004537	ENSDARG00000033160	ENSDARG00000024844
ENSDARG00000004581	ENSDARG00000033760	ENSDARG00000026476
ENSDARG00000004672	ENSDARG00000036041	ENSDARG00000026766
ENSDARG00000004680	ENSDARG00000036117	ENSDARG00000027187
ENSDARG00000004774	ENSDARG00000036722	ENSDARG00000027734
ENSDARG00000004830	ENSDARG00000037285	ENSDARG00000027916
ENSDARG00000004870	ENSDARG00000037545	ENSDARG00000028431
ENSDARG00000005002	ENSDARG00000037946	ENSDARG00000029063
ENSDARG00000005015	ENSDARG00000038742	ENSDARG00000029524
ENSDARG00000005122	ENSDARG00000038894	ENSDARG00000030213
ENSDARG00000005236	ENSDARG00000039963	ENSDARG00000033259
ENSDARG00000005251	ENSDARG00000040479	ENSDARG00000035175
ENSDARG00000005456	ENSDARG00000040816	ENSDARG00000035564
ENSDARG00000005479	ENSDARG00000041041	ENSDARG00000035909
ENSDARG00000005645	ENSDARG00000042529	ENSDARG00000035924
ENSDARG00000005754	ENSDARG00000043443	ENSDARG00000036482
ENSDARG00000005772	ENSDARG00000043586	ENSDARG00000037393
ENSDARG00000005774	ENSDARG00000044048	ENSDARG00000037675
ENSDARG00000005867	ENSDARG00000044684	ENSDARG00000038059
ENSDARG00000005915	ENSDARG00000045560	ENSDARG00000038566
ENSDARG00000005926	ENSDARG00000045580	ENSDARG00000039150
ENSDARG00000005945	ENSDARG00000045854	ENSDARG00000039399
ENSDARG00000006092	ENSDARG00000052138	ENSDARG00000039543
ENSDARG00000006196	ENSDARG00000053364	ENSDARG00000039601
ENSDARG00000006219	ENSDARG00000053502	ENSDARG00000040031
ENSDARG00000006272	ENSDARG00000053580	ENSDARG00000040039
ENSDARG00000006332	ENSDARG00000053829	ENSDARG00000042337
ENSDARG00000006389	ENSDARG00000054374	ENSDARG00000043665
ENSDARG00000006584	ENSDARG00000054610	ENSDARG00000044362
ENSDARG00000006878	ENSDARG00000055185	ENSDARG00000045513
ENSDARG00000007065	ENSDARG00000055638	ENSDARG00000051888
ENSDARG00000007135	ENSDARG00000055754	ENSDARG00000051956
ENSDARG00000007141	ENSDARG00000057671	ENSDARG00000052030
ENSDARG00000007172	ENSDARG00000058064	ENSDARG00000052606
ENSDARG00000007179	ENSDARG00000059233	ENSDARG00000053466
ENSDARG00000007241	ENSDARG00000061101	ENSDARG00000053484
ENSDARG00000007271	ENSDARG00000061352	ENSDARG00000054087
ENSDARG00000007347	ENSDARG00000061697	ENSDARG00000054438
ENSDARG00000007369	ENSDARG00000061963	ENSDARG00000054804
ENSDARG00000007737	ENSDARG00000062325	ENSDARG00000055120
ENSDARG00000007804	ENSDARG00000062341	ENSDARG00000057007
ENSDARG00000007955	ENSDARG00000063054	ENSDARG00000057114
ENSDARG00000007989	ENSDARG00000063153	ENSDARG00000059246
ENSDARG00000008032	ENSDARG00000068710	ENSDARG00000059474
ENSDARG00000008034	ENSDARG00000069026	ENSDARG00000060016
ENSDARG00000008184	ENSDARG00000069446	ENSDARG00000060929
ENSDARG00000008237	ENSDARG00000069926	ENSDARG00000060937
ENSDARG00000008243	ENSDARG00000070389	ENSDARG00000061040
ENSDARG00000008279	ENSDARG00000070991	ENSDARG00000061124
ENSDARG00000008434	ENSDARG00000074661	ENSDARG00000061728
ENSDARG00000008490	ENSDARG00000074761	ENSDARG00000062137
ENSDARG00000008573	ENSDARG00000074781	ENSDARG00000063416
ENSDARG00000008592	ENSDARG00000075273	ENSDARG00000063583
ENSDARG00000008735	ENSDARG00000075813	ENSDARG00000067996
ENSDARG00000008740	ENSDARG00000077103	ENSDARG00000069696
ENSDARG00000008785	ENSDARG00000077139	ENSDARG00000070228
ENSDARG00000008803	ENSDARG00000077938	ENSDARG00000070432
ENSDARG00000008867	ENSDARG00000078147	ENSDARG00000071046
ENSDARG00000008976	ENSDARG00000078736	ENSDARG00000071065
ENSDARG00000009170	ENSDARG00000078916	ENSDARG00000071679
ENSDARG00000009484	ENSDARG00000079216	ENSDARG00000074301
ENSDARG00000009534	ENSDARG00000079294	ENSDARG00000075083
ENSDARG00000009549	ENSDARG00000079500	ENSDARG00000075461
ENSDARG00000009693	ENSDARG00000079752	ENSDARG00000075571
ENSDARG00000009724	ENSDARG00000080484	ENSDARG00000076533
ENSDARG00000009953	ENSDARG00000080612	ENSDARG00000076924
ENSDARG00000010238	ENSDARG00000081399	ENSDARG00000077650
ENSDARG00000010300	ENSDARG00000087814	ENSDARG00000078105
ENSDARG00000010381	ENSDARG00000090722	ENSDARG00000078172
ENSDARG00000010432	ENSDARG00000092427	ENSDARG00000078381
ENSDARG00000010571	ENSDARG00000092513	ENSDARG00000078802
ENSDARG00000010583	ENSDARG00000092872	ENSDARG00000078904
ENSDARG00000010596	ENSDARG00000093572	ENSDARG00000086985
ENSDARG00000010655	ENSDARG00000097008	ENSDARG00000088087
ENSDARG00000010752	ENSDARG00000097382	ENSDARG00000091656
ENSDARG00000010784	ENSDARG00000097572	ENSDARG00000098367
ENSDARG00000010831	ENSDARG00000098360	ENSDARG00000098785
ENSDARG00000010844	ENSDARG00000098700	ENSDARG00000099996
ENSDARG00000011027	ENSDARG00000098738	ENSDARG00000101289
ENSDARG00000011240	ENSDARG00000098913	ENSDARG00000101474
ENSDARG00000011247	ENSDARG00000099101	ENSDARG00000101578
ENSDARG00000011418	ENSDARG00000099702	ENSDARG00000101915
ENSDARG00000011488	ENSDARG00000100021	ENSDARG00000101949
ENSDARG00000011510	ENSDARG00000100089	ENSDARG00000102590
ENSDARG00000011545	ENSDARG00000101380	ENSDARG00000102634
ENSDARG00000011564	ENSDARG00000102066	ENSDARG00000102998
ENSDARG00000011582	ENSDARG00000103383	ENSDARG00000103464
ENSDARG00000011648	ENSDARG00000104197	ENSDARG00000103516
ENSDARG00000011665	ENSDARG00000104441	ENSDARG00000103606
ENSDARG00000011863	ENSDARG00000104702	ENSDARG00000103730
ENSDARG00000011948	ENSDARG00000105083	ENSDARG00000104541
ENSDARG00000012078	ENSDARG00000105197	ENSDARG00000105010
ENSDARG00000012196	ENSDARG00000109514	ENSDARG00000105045
ENSDARG00000012261	ENSDARG00000109783	ENSDARG00000114549
ENSDARG00000012295	ENSDARG00000111102
ENSDARG00000012314
ENSDARG00000012387
ENSDARG00000012450
ENSDARG00000012513
ENSDARG00000012519
ENSDARG00000012591
ENSDARG00000012684
ENSDARG00000012747
ENSDARG00000012763
ENSDARG00000012818
ENSDARG00000012887
ENSDARG00000012892
ENSDARG00000012982
ENSDARG00000013004
ENSDARG00000013150
ENSDARG00000013250
ENSDARG00000013443
ENSDARG00000013542
ENSDARG00000013628
ENSDARG00000013830
ENSDARG00000013853
ENSDARG00000013860
ENSDARG00000013892
ENSDARG00000014017
ENSDARG00000014083
ENSDARG00000014180
ENSDARG00000014230
ENSDARG00000014498
ENSDARG00000014517
ENSDARG00000014522
ENSDARG00000014569
ENSDARG00000014591
ENSDARG00000014634
ENSDARG00000014770
ENSDARG00000014914
ENSDARG00000014986
ENSDARG00000015015
ENSDARG00000015224
ENSDARG00000015254
ENSDARG00000015314
ENSDARG00000015325
ENSDARG00000015392
ENSDARG00000015472
ENSDARG00000015524
ENSDARG00000015540
ENSDARG00000015674
ENSDARG00000015681
ENSDARG00000015759
ENSDARG00000015851
ENSDARG00000016010
ENSDARG00000016153
ENSDARG00000016156
ENSDARG00000016181
ENSDARG00000016302
ENSDARG00000016484
ENSDARG00000016687
ENSDARG00000016788
ENSDARG00000016871
ENSDARG00000016977
ENSDARG00000017084
ENSDARG00000017115
ENSDARG00000017180
ENSDARG00000017315
ENSDARG00000017397
ENSDARG00000017500
ENSDARG00000017591
ENSDARG00000017658
ENSDARG00000017696
ENSDARG00000017844
ENSDARG00000017905
ENSDARG00000018010
ENSDARG00000018106
ENSDARG00000018110
ENSDARG00000018124
ENSDARG00000018257
ENSDARG00000018319
ENSDARG00000018492
ENSDARG00000018574
ENSDARG00000018693
ENSDARG00000018698
ENSDARG00000018902
ENSDARG00000018904
ENSDARG00000018907
ENSDARG00000019000
ENSDARG00000019008
ENSDARG00000019137
ENSDARG00000019222
ENSDARG00000019223
ENSDARG00000019231
ENSDARG00000019280
ENSDARG00000019335
ENSDARG00000019360
ENSDARG00000019362
ENSDARG00000019444
ENSDARG00000019507
ENSDARG00000019556
ENSDARG00000019572
ENSDARG00000019728
ENSDARG00000019743
ENSDARG00000019842
ENSDARG00000019961
ENSDARG00000020008
ENSDARG00000020053
ENSDARG00000020101
ENSDARG00000020242
ENSDARG00000020258
ENSDARG00000020334
ENSDARG00000020345
ENSDARG00000020442
ENSDARG00000020527
ENSDARG00000020595
ENSDARG00000020607
ENSDARG00000020625
ENSDARG00000020708
ENSDARG00000020820
ENSDARG00000020840
ENSDARG00000021021
ENSDARG00000021082
ENSDARG00000021195
ENSDARG00000021225
ENSDARG00000021346
ENSDARG00000021483
ENSDARG00000021509
ENSDARG00000021664
ENSDARG00000021669
ENSDARG00000021905
ENSDARG00000022280
ENSDARG00000022309
ENSDARG00000022350
ENSDARG00000022418
ENSDARG00000022939
ENSDARG00000023058
ENSDARG00000023190
ENSDARG00000023394
ENSDARG00000023472
ENSDARG00000023495
ENSDARG00000023536
ENSDARG00000023724
ENSDARG00000023920
ENSDARG00000024204
ENSDARG00000024209
ENSDARG00000024416
ENSDARG00000024478
ENSDARG00000024561
ENSDARG00000024895
ENSDARG00000026048
ENSDARG00000026225
ENSDARG00000026294
ENSDARG00000026629
ENSDARG00000026712
ENSDARG00000026784
ENSDARG00000026985
ENSDARG00000027182
ENSDARG00000027199
ENSDARG00000027322
ENSDARG00000027397
ENSDARG00000027423
ENSDARG00000027589
ENSDARG00000027749
ENSDARG00000027803
ENSDARG00000027813
ENSDARG00000028058
ENSDARG00000028071
ENSDARG00000028327
ENSDARG00000028699
ENSDARG00000029058
ENSDARG00000029133
ENSDARG00000029146
ENSDARG00000029263
ENSDARG00000029639
ENSDARG00000029671
ENSDARG00000029761
ENSDARG00000030153
ENSDARG00000030177
ENSDARG00000030368
ENSDARG00000030756
ENSDARG00000030789
ENSDARG00000030905
ENSDARG00000031228
ENSDARG00000031293
ENSDARG00000031388
ENSDARG00000031434
ENSDARG00000031763
ENSDARG00000031770
ENSDARG00000032056
ENSDARG00000032161
ENSDARG00000032261
ENSDARG00000032324
ENSDARG00000032327
ENSDARG00000033012
ENSDARG00000033175
ENSDARG00000033440
ENSDARG00000033466
ENSDARG00000033539
ENSDARG00000033597
ENSDARG00000033604
ENSDARG00000033707
ENSDARG00000034093
ENSDARG00000034178
ENSDARG00000034195
ENSDARG00000034240
ENSDARG00000034293
ENSDARG00000034344
ENSDARG00000034434
ENSDARG00000034600
ENSDARG00000034693
ENSDARG00000035054
ENSDARG00000035133
ENSDARG00000035330
ENSDARG00000035535
ENSDARG00000035563
ENSDARG00000035577
ENSDARG00000035598
ENSDARG00000035634
ENSDARG00000035699
ENSDARG00000036005
ENSDARG00000036040
ENSDARG00000036164
ENSDARG00000036190
ENSDARG00000036279
ENSDARG00000036282
ENSDARG00000036338
ENSDARG00000036375
ENSDARG00000036687
ENSDARG00000036704
ENSDARG00000036764
ENSDARG00000036778
ENSDARG00000036791
ENSDARG00000036956
ENSDARG00000037060
ENSDARG00000037109
ENSDARG00000037116
ENSDARG00000037153
ENSDARG00000037433
ENSDARG00000037488
ENSDARG00000037559
ENSDARG00000037570
ENSDARG00000037781
ENSDARG00000037879
ENSDARG00000038159
ENSDARG00000038428
ENSDARG00000038432
ENSDARG00000038442
ENSDARG00000038446
ENSDARG00000038518
ENSDARG00000038585
ENSDARG00000038687
ENSDARG00000038967
ENSDARG00000039022
ENSDARG00000039350
ENSDARG00000039489
ENSDARG00000039878
ENSDARG00000039958
ENSDARG00000040111
ENSDARG00000040295
ENSDARG00000040407
ENSDARG00000040534
ENSDARG00000040556
ENSDARG00000040564
ENSDARG00000040666
ENSDARG00000040730
ENSDARG00000040777
ENSDARG00000040853
ENSDARG00000040874
ENSDARG00000041215
ENSDARG00000041332
ENSDARG00000041362
ENSDARG00000041397
ENSDARG00000041449
ENSDARG00000041450
ENSDARG00000041481
ENSDARG00000041530
ENSDARG00000041728
ENSDARG00000041869
ENSDARG00000041870
ENSDARG00000041878
ENSDARG00000041895
ENSDARG00000041908
ENSDARG00000041974
ENSDARG00000042277
ENSDARG00000042508
ENSDARG00000042590
ENSDARG00000042717
ENSDARG00000042724
ENSDARG00000042977
ENSDARG00000043003
ENSDARG00000043571
ENSDARG00000043631
ENSDARG00000043710
ENSDARG00000043716
ENSDARG00000043923
ENSDARG00000043976
ENSDARG00000044016
ENSDARG00000044056
ENSDARG00000044062
ENSDARG00000044083
ENSDARG00000044282
ENSDARG00000044345
ENSDARG00000044357
ENSDARG00000044380
ENSDARG00000044511
ENSDARG00000044573
ENSDARG00000044601
ENSDARG00000044811
ENSDARG00000045146
ENSDARG00000045155
ENSDARG00000045398
ENSDARG00000045401
ENSDARG00000045444
ENSDARG00000045485
ENSDARG00000045542
ENSDARG00000045620
ENSDARG00000045694
ENSDARG00000045797
ENSDARG00000045843
ENSDARG00000045936
ENSDARG00000052020
ENSDARG00000052061
ENSDARG00000052063
ENSDARG00000052131
ENSDARG00000052139
ENSDARG00000052182
ENSDARG00000052348
ENSDARG00000052377
ENSDARG00000052402
ENSDARG00000052482
ENSDARG00000052746
ENSDARG00000052833
ENSDARG00000052846
ENSDARG00000053196
ENSDARG00000053569
ENSDARG00000053619
ENSDARG00000053668
ENSDARG00000053713
ENSDARG00000053912
ENSDARG00000054154
ENSDARG00000054172
ENSDARG00000054320
ENSDARG00000054355
ENSDARG00000054454
ENSDARG00000054578
ENSDARG00000054707
ENSDARG00000054807
ENSDARG00000054823
ENSDARG00000054907
ENSDARG00000054980
ENSDARG00000055026
ENSDARG00000055151
ENSDARG00000055291
ENSDARG00000055357
ENSDARG00000055381
ENSDARG00000055536
ENSDARG00000055610
ENSDARG00000055635
ENSDARG00000055678
ENSDARG00000055760
ENSDARG00000055899
ENSDARG00000056085
ENSDARG00000056090
ENSDARG00000056160
ENSDARG00000056184
ENSDARG00000056414
ENSDARG00000056438
ENSDARG00000056525
ENSDARG00000056623
ENSDARG00000056648
ENSDARG00000056683
ENSDARG00000056717
ENSDARG00000056783
ENSDARG00000056801
ENSDARG00000056803
ENSDARG00000056840
ENSDARG00000056924
ENSDARG00000056964
ENSDARG00000057011
ENSDARG00000057021
ENSDARG00000057074
ENSDARG00000057249
ENSDARG00000057286
ENSDARG00000057624
ENSDARG00000057626
ENSDARG00000057698
ENSDARG00000057853
ENSDARG00000058115
ENSDARG00000058159
ENSDARG00000058179
ENSDARG00000058322
ENSDARG00000058448
ENSDARG00000058538
ENSDARG00000058746
ENSDARG00000058861
ENSDARG00000058868
ENSDARG00000059279
ENSDARG00000059303
ENSDARG00000059337
ENSDARG00000059367
ENSDARG00000059461
ENSDARG00000059600
ENSDARG00000059701
ENSDARG00000059746
ENSDARG00000059809
ENSDARG00000059812
ENSDARG00000059871
ENSDARG00000059911
ENSDARG00000059925
ENSDARG00000060004
ENSDARG00000060282
ENSDARG00000060397
ENSDARG00000060510
ENSDARG00000060580
ENSDARG00000060661
ENSDARG00000060687
ENSDARG00000060723
ENSDARG00000060767
ENSDARG00000060841
ENSDARG00000060853
ENSDARG00000060994
ENSDARG00000061030
ENSDARG00000061048
ENSDARG00000061052
ENSDARG00000061108
ENSDARG00000061143
ENSDARG00000061159
ENSDARG00000061328
ENSDARG00000061590
ENSDARG00000061699
ENSDARG00000061759
ENSDARG00000061774
ENSDARG00000061794
ENSDARG00000061810
ENSDARG00000061862
ENSDARG00000061923
ENSDARG00000061951
ENSDARG00000062002
ENSDARG00000062053
ENSDARG00000062123
ENSDARG00000062198
ENSDARG00000062244
ENSDARG00000062248
ENSDARG00000062338
ENSDARG00000062385
ENSDARG00000062472
ENSDARG00000062612
ENSDARG00000062727
ENSDARG00000062897
ENSDARG00000062936
ENSDARG00000062972
ENSDARG00000063051
ENSDARG00000063145
ENSDARG00000063292
ENSDARG00000063333
ENSDARG00000063417
ENSDARG00000063438
ENSDARG00000063572
ENSDARG00000063588
ENSDARG00000063636
ENSDARG00000063719
ENSDARG00000067639
ENSDARG00000067920
ENSDARG00000068064
ENSDARG00000068401
ENSDARG00000068587
ENSDARG00000068698
ENSDARG00000068732
ENSDARG00000068820
ENSDARG00000069006
ENSDARG00000069090
ENSDARG00000069142
ENSDARG00000069175
ENSDARG00000069342
ENSDARG00000069356
ENSDARG00000069545
ENSDARG00000069763
ENSDARG00000069968
ENSDARG00000070433
ENSDARG00000070435
ENSDARG00000070448
ENSDARG00000070568
ENSDARG00000070573
ENSDARG00000070623
ENSDARG00000070674
ENSDARG00000070686
ENSDARG00000070787
ENSDARG00000070795
ENSDARG00000070913
ENSDARG00000070914
ENSDARG00000071018
ENSDARG00000071212
ENSDARG00000071336
ENSDARG00000071395
ENSDARG00000071524
ENSDARG00000071548
ENSDARG00000071566
ENSDARG00000073665
ENSDARG00000073710
ENSDARG00000073847
ENSDARG00000073848
ENSDARG00000073962
ENSDARG00000074131
ENSDARG00000074271
ENSDARG00000074293
ENSDARG00000074335
ENSDARG00000074367
ENSDARG00000074548
ENSDARG00000074597
ENSDARG00000074611
ENSDARG00000074702
ENSDARG00000074804
ENSDARG00000074849
ENSDARG00000074899
ENSDARG00000074955
ENSDARG00000075165
ENSDARG00000075211
ENSDARG00000075245
ENSDARG00000075437
ENSDARG00000075445
ENSDARG00000075543
ENSDARG00000075570
ENSDARG00000075593
ENSDARG00000075707
ENSDARG00000075768
ENSDARG00000075819
ENSDARG00000075853
ENSDARG00000076041
ENSDARG00000076317
ENSDARG00000076440
ENSDARG00000076559
ENSDARG00000076564
ENSDARG00000076836
ENSDARG00000076889
ENSDARG00000077126
ENSDARG00000077177
ENSDARG00000077226
ENSDARG00000077264
ENSDARG00000077353
ENSDARG00000077361
ENSDARG00000077404
ENSDARG00000077506
ENSDARG00000077530
ENSDARG00000077776
ENSDARG00000077811
ENSDARG00000078014
ENSDARG00000078059
ENSDARG00000078106
ENSDARG00000078118
ENSDARG00000078261
ENSDARG00000078386
ENSDARG00000078592
ENSDARG00000078784
ENSDARG00000078947
ENSDARG00000078992
ENSDARG00000079306
ENSDARG00000079388
ENSDARG00000079504
ENSDARG00000079552
ENSDARG00000079605
ENSDARG00000079611
ENSDARG00000079751
ENSDARG00000079848
ENSDARG00000079900
ENSDARG00000079949
ENSDARG00000087538
ENSDARG00000087779
ENSDARG00000087893
ENSDARG00000088246
ENSDARG00000088984
ENSDARG00000090170
ENSDARG00000090654
ENSDARG00000090830
ENSDARG00000090912
ENSDARG00000090993
ENSDARG00000091419
ENSDARG00000093058
ENSDARG00000093448
ENSDARG00000094646
ENSDARG00000094673
ENSDARG00000095086
ENSDARG00000095623
ENSDARG00000096249
ENSDARG00000098080
ENSDARG00000098237
ENSDARG00000098317
ENSDARG00000098334
ENSDARG00000098344
ENSDARG00000098375
ENSDARG00000098439
ENSDARG00000098486
ENSDARG00000098627
ENSDARG00000098670
ENSDARG00000098783
ENSDARG00000098916
ENSDARG00000099080
ENSDARG00000099093
ENSDARG00000099339
ENSDARG00000099458
ENSDARG00000099918
ENSDARG00000100114
ENSDARG00000100119
ENSDARG00000100149
ENSDARG00000100419
ENSDARG00000100481
ENSDARG00000100505
ENSDARG00000100519
ENSDARG00000100558
ENSDARG00000100623
ENSDARG00000100666
ENSDARG00000100826
ENSDARG00000100990
ENSDARG00000101009
ENSDARG00000101332
ENSDARG00000101361
ENSDARG00000101441
ENSDARG00000101631
ENSDARG00000101744
ENSDARG00000101903
ENSDARG00000102009
ENSDARG00000102184
ENSDARG00000102249
ENSDARG00000102394
ENSDARG00000102417
ENSDARG00000102452
ENSDARG00000102506
ENSDARG00000102855
ENSDARG00000102889
ENSDARG00000102964
ENSDARG00000102978
ENSDARG00000103025
ENSDARG00000103046
ENSDARG00000103251
ENSDARG00000103403
ENSDARG00000103404
ENSDARG00000103422
ENSDARG00000103799
ENSDARG00000103902
ENSDARG00000103953
ENSDARG00000103979
ENSDARG00000104100
ENSDARG00000104149
ENSDARG00000104222
ENSDARG00000104227
ENSDARG00000104230
ENSDARG00000104347
ENSDARG00000104353
ENSDARG00000104573
ENSDARG00000104609
ENSDARG00000104676
ENSDARG00000104837
ENSDARG00000105185
ENSDARG00000105206
ENSDARG00000105231
ENSDARG00000105503
ENSDARG00000113643
ENSDARG00000116835

## Sheet: 2) enriched phen - D-P genes
Phenotype	# Genes	p-Value
organism subdivision	655	3.13084e-23
head	484	6.56308e-14
nervous system	564	7.42537e-14
cranium	195	2.39805e-13
splanchnocranium	176	5.86628e-13
central nervous system	400	6.11958e-13
skeletal system	216	2.50016e-12
anatomical system	756	4.25151e-12
multi-tissue structure	603	4.4892e-12
anatomical group	761	6.25038e-12
pharyngeal arch	186	6.50053e-12
compound organ	689	7.5257e-12
cavitated compound organ	647	2.19119e-11
skeletal element	169	2.72042e-11
cartilage element	147	3.32681e-11
brain	348	6.07835e-11
cranial cartilage	134	9.86585e-10
anatomical cluster	560	1.51193e-09
post-vent region	289	1.71629e-09
eye	338	4.07396e-09
visual system	339	5.43676e-09
hindbrain	155	7.65696e-09
pharyngeal arch cartilage	117	1.28565e-08
sensory system	390	1.70654e-08
mandibular arch skeleton	131	2.77061e-08
pharyngeal arch 1	136	3.60543e-08
electrically active cell	282	2.08034e-07
electrically responsive cell	282	2.08034e-07
midbrain	114	2.23615e-07
surface structure	201	2.73448e-07
ceratohyal cartilage	78	4.94546e-07
pericardial region	309	6.06866e-07
ventral hyoid arch	85	6.43772e-07
anterior segment eye	101	6.9996e-07
electrically signaling cell	221	7.66066e-07
neuron	221	7.66066e-07
posterior segment eye	156	8.10371e-07
pharyngeal arch 2	94	9.07021e-07
pharyngeal arch 2 skeleton	89	9.66942e-07
fin	125	9.80473e-07
portion of tissue	506	1.28523e-06
retina	148	1.38132e-06
trunk	308	1.61874e-06
retinal ganglion cell layer	53	2.58088e-06
ventral mandibular arch	93	2.94798e-06
pharyngeal arch 3-7	89	3.33418e-06
white matter	56	4.8778e-06
pharynx	93	5.50938e-06
optic tectum	66	1.00829e-05
serous membrane	204	1.09058e-05
cranial nerve II	34	1.09988e-05
CNS neuron (sensu Vertebrata)	66	1.1409e-05
pigment cell	73	1.21876e-05
pericardium	203	1.27555e-05
Meckel's cartilage	77	1.71979e-05
cell	527	2.21629e-05
median fin	81	2.30958e-05
gill	89	2.31767e-05
respiratory system	89	2.31767e-05
immature eye	43	2.49523e-05
oral region	95	3.14911e-05
epithelium	162	3.30031e-05
olfactory region	49	3.42842e-05
pharyngeal arch 3-7 skeleton	74	3.73796e-05
caudal fin	77	3.96307e-05
spinal cord	89	4.46151e-05
retinal ganglion cell	39	4.61397e-05
neurocranium	55	5.19579e-05
retinal neural layer	102	5.6265e-05
receptor cell (sensu Animalia)	93	5.8539e-05
glial cell	58	6.80275e-05
iris	61	6.83606e-05
cranial nerve	50	7.25401e-05
diencephalic white matter	42	7.58779e-05
extension	60	8.26514e-05
digestive system	229	8.43474e-05
glial cell (sensu Vertebrata)	55	8.47019e-05
lateral line system	71	8.85915e-05
neuromast	57	0.000103842
anatomical line	59	0.000111714
cardiovascular system	306	0.000135203
extracellular matrix secreting cell	34	0.000142657
midbrain hindbrain boundary	55	0.000151769
integument	97	0.000167049
iris melanophore layer	55	0.000169938
melanocyte	55	0.000169938
lens epithelium	15	0.000171446
forebrain	132	0.000183145
peripheral nervous system	91	0.000206701
stromal cell	34	0.000229566
collagen secreting cell	33	0.000238487
chondrocyte	33	0.000238487
GAG secreting cell	33	0.000238487
paired fin	56	0.000244061
yolk	108	0.000259783
pectoral fin	55	0.000264066
chondrocranium	48	0.000286655
chondrocranium cartilage	46	0.000293707
ventricular system	86	0.000295746
lens	47	0.000308214
gut	120	0.000309985
photoreceptor cell	54	0.000318152
inner ear	81	0.000330575
somite	114	0.000350923
optic cup	31	0.000351614
early palate	40	0.000441957
retinal outer nuclear layer	52	0.000461229
swim bladder	62	0.000496795
neuroepithelial cell	16	0.00050157
vestibuloauditory system	87	0.000505338
hair cell	46	0.00059088
macroglial cell	47	0.000611848
ceratobranchial cartilage	47	0.000611848
trunk vasculature	123	0.000697883
diencephalon	89	0.000713057
ethmoid cartilage	38	0.000737569

## Sheet: 3) enriched phen - d-P (D dev)
Phenotype	# Genes	p-Value
head	127	1.04304e-29
organism subdivision	137	5.73736e-25
eye	94	7.61142e-18
visual system	94	1.1988e-17
sensory system	95	1.02894e-12
nervous system	111	8.86791e-09
lens fiber cell	6	4.30487e-05
anterior segment eye	24	8.61453e-05
anatomical group	134	0.000190578
cavitated compound organ	115	0.000353607
anatomical system	132	0.000898551

## Sheet: 4) enriched phen - D-p (P dev)
Phenotype	# Genes	p-Value
hematopoietic cell	40	9.33689e-08
blood cell	27	5.5376e-07
blood	29	3.2413e-05
nucleate erythrocyte	17	0.000447241
myeloid cell	17	0.000900319
