# Supplementary material for: Cell atlases and the developmental foundations of the phenotype
Source: PLoS Comput Biol. 2026 Feb 9;22(2):e1013944. doi: 10.1371/journal.pcbi.1013944 (PMC12904592; doi:10.1371/journal.pcbi.1013944)
Supplement: S11 Table — List of the most influential original phenotypes in each NMF cluster of Fig WA in S1 Text. List of extreme and significant KS values for both cell types and NMF phenotypes associated with Fig WA in S1 Text. (XLSX) [file pcbi.1013944.s012.xlsx]

## Sheet: Legend
Table S11 (zebrafish analysis)
Sheets 1, 2, 3, 4: List of the most influential original phenotypes in each NMF cluster of Figure S23A.
For each phenotype, we summed the weights from the NMF matrix H (which relates phenotypic components to original phenotypes) across all components within the cluster, and sorted the results in descending order.
Sheet 5: List of extreme and significant KS values per NMF phenotype component.
The column lists NMF components ordered by the number of high KS values associated with each. Only significant KS values exceeding the 75th percentile of the KS distribution, which represents the KS distribution shown in Figure S23A, are counted.
Sheet 6: List of extreme and significant KS values per cell type. The column lists cell types ordered by the number of high KS values associated with each. Only significant KS values exceeding the 75th percentile of the KS distribution, which represents the KS distribution shown in Figure S23A, are counted.

## Sheet: 1) Cluster red (1)
Original phenotype	Weight (h)
epithelium	1.40017
musculature system	1.21033
muscle	1.20396
surface structure	1.14606
anatomical group	1.05356
anatomical system	1.04778
whole organism	0.968925
zebrafish anatomical entity	0.9681
anatomical structure	0.9681
portion of tissue	0.958866
integument	0.905136
muscle cell	0.893366
striated muscle cell	0.809138
epithelial cell	0.790488
motile cell	0.771862
hematopoietic cell	0.76638
leukocyte	0.763388
immune system	0.734021
electrically responsive cell	0.687432
electrically active cell	0.687432
professional antigen presenting cell	0.660813
mononuclear phagocyte	0.658798
skeletal muscle	0.648888
organism subdivision	0.62165
macrophage	0.615971
mononuclear cell	0.590048
skeletal muscle cell	0.577832
myeloid cell	0.550979
trunk musculature	0.533423
myeloid leukocyte	0.493124
granulocyte	0.489322
myotome	0.481079
neutrophil	0.428244
cardiac muscle	0.397258
myocardium	0.393744
cardiac muscle cell	0.334476
blood	0.333411
portion of organism substance	0.326903
cardiac ventricle	0.319271
acellular anatomical structure	0.312441
myoseptum	0.298287
hematopoietic system	0.29234
microglial cell	0.291644
slow muscle cell	0.276302
blood cell	0.25827
fast muscle cell	0.251624
epidermis	0.247305
atrium	0.231912
nucleate erythrocyte	0.206079
hepatocyte	0.203315

## Sheet: 2) Cluster orange (2)
Original phenotype	Weight (h)
vein	1.00723
portion of tissue	0.924006
axial vasculature	0.89681
axial blood vessel	0.805849
vasculature	0.802917
blood vessel	0.743209
blood vasculature	0.737585
trunk vasculature	0.716792
trunk	0.69189
artery	0.679874
post-vent region	0.679051
cardinal system	0.648361
post-vent vasculature	0.628263
cardiovascular system	0.599422
posterior cardinal vein	0.548125
vascular plexus	0.530639
skeletal system	0.526487
dorsal aorta	0.511682
skeletal element	0.504476
intersegmental vessel	0.493447
caudal vein plexus	0.466565
developmental vascular plexus	0.466565
organism subdivision	0.465655
multi-tissue structure	0.444645
head	0.382222
cranial vasculature	0.370397
postcranial axial skeleton	0.3688
bone element	0.36194
somite	0.33464
primary germ layer	0.332715
vertebral column	0.331326
cartilage element	0.322306
mesoderm	0.314389
oral region	0.303282
cranium	0.295313
pharyngeal arch cartilage	0.293792
ventral mandibular arch	0.287968
replacement bone	0.284129
chondral bone	0.284129
replacement element	0.284129
cranial cartilage	0.28331
endochondral bone	0.280477
endochondral element	0.280477
dorsal longitudinal anastomotic vessel	0.276999
notochord	0.275797
barrier cell	0.268494
lining cell	0.266081
endothelial cell	0.264575
Meckel's cartilage	0.261631
vertebra	0.261427

## Sheet: 3) Cluster green (3)
Original phenotype	Weight (h)
multi-tissue structure	1.29717
compound organ	1.04575
anatomical cluster	1.02275
cavitated compound organ	0.905382
endocrine system	0.721641
digestive system	0.684005
pleuroperitoneal region	0.659905
anatomical group	0.530691
cell	0.528174
anatomical system	0.49724
anatomical structure	0.47725
zebrafish anatomical entity	0.47725
whole organism	0.475151
pericardial region	0.474582
pancreatic system	0.469654
serous membrane	0.421768
pericardium	0.420674
pancreas	0.412164
embryonic structure	0.40592
anterior segment eye	0.347572
surface structure	0.341693
stem cell	0.339718
pharyngeal arch	0.336944
somatic stem cell	0.336654
multi fate stem cell	0.331685
gut	0.319218
fin	0.296579
splanchnocranium	0.272893
liver and biliary system	0.272196
solid compound organ	0.26692
liver	0.266398
cranium	0.265415
anatomical space	0.258589
skeletal system	0.247078
anatomical line	0.244181
endocrine cell	0.242907
pigment cell	0.237347
reproductive system	0.235585
neuronal stem cell	0.235314
iris	0.234168
pharynx	0.232328
midbrain hindbrain boundary	0.231048
pharyngeal arch 1	0.226003
gill	0.225814
respiratory system	0.225814
pharyngeal arch 3-7	0.225806
gonad	0.220965
intestine	0.220779
female organism	0.219677
neural crest	0.217834

## Sheet: 4) Cluster blue (4)
Original phenotype	Weight (h)
sensory system	1.03728
retina	0.902448
posterior segment eye	0.890621
nervous system	0.88237
visual system	0.87995
eye	0.877209
central nervous system	0.754684
zebrafish anatomical entity	0.709335
anatomical structure	0.709335
whole organism	0.708721
brain	0.638486
retinal neural layer	0.613029
anatomical system	0.499838
forebrain	0.496126
neuron neural crest derived	0.479022
head	0.477694
anatomical group	0.47551
hindbrain	0.435626
neuron	0.393293
electrically signaling cell	0.393293
receptor cell (sensu Animalia)	0.387561
ventricular system	0.371466
spinal cord	0.364618
afferent neuron	0.359003
cavitated compound organ	0.350782
sensory neuron	0.345475
peripheral nervous system	0.344344
embryonic structure	0.327325
CNS neuron (sensu Vertebrata)	0.309182
tail bud	0.308274
Rohon-Beard neuron	0.298656
midbrain	0.292715
telencephalon	0.291352
diencephalon	0.28904
Kupffer's vesicle	0.28441
electrically responsive cell	0.28101
electrically active cell	0.28101
lateral line system	0.279852
multi-tissue structure	0.276896
retinal ganglion cell layer	0.273684
retinal photoreceptor layer	0.271007
anatomical cluster	0.265802
renal system	0.2655
vestibuloauditory system	0.257117
inner ear	0.255499
duct	0.254622
immune system	0.247006
efferent neuron	0.241857
retinal outer nuclear layer	0.237254
compound organ	0.23699

## Sheet: 5) NMF phen pleio (KS>P75)
NMF phen	Pleio	Cluster
4	35	4
41	31	4
15	30	4
96	26	4
16	26	1
37	25	2
56	25	1
90	24	2
79	24	1
13	24	1
22	23	4
35	23	1
42	23	4
91	22	1
0	21	4
14	20	2
5	20	3
11	19	3
67	19	4
54	18	4
45	18	1
97	18	2
28	18	4
51	17	3
57	17	3
88	17	2
46	16	2
7	16	4
55	16	4
92	16	4
48	16	4
3	16	2
84	16	1
73	16	4
94	15	1
95	15	4
59	14	2
33	14	3
60	14	3
62	14	3
6	14	3
43	14	2
83	14	2
99	14	4
93	14	2
36	13	4
68	13	4
66	13	2
1	13	2
2	13	2
18	12	1
17	12	4
78	12	2
64	12	4
26	12	4
53	11	2
70	11	2
74	11	4
44	11	4
32	11	2
76	11	3
10	11	3
89	10	3
25	10	4
39	10	4
50	10	2
65	10	3
52	10	4
38	10	3
61	10	2
47	9	2
80	9	3
9	9	3
12	8	3
98	8	3
71	8	3
81	8	3
31	8	3
29	8	4
77	7	3
24	7	3
34	7	3
30	7	3
20	7	3
58	7	1
87	6	3
85	6	3
86	6	3
23	6	3
75	6	4
40	5	3
63	5	3
49	5	3
82	5	4
8	4	3
27	4	3
72	3	3
69	2	3
21	1	3
19	0	3

## Sheet: 6) Cell type pleio (KS>P75)
Cell type	Pleio	Cluster
ganglion	34	1
forebrain neural keel	31	5
aortic arch	26	1
artery	23	1
blood vasculature	23	1
pectoral fin cartilage	23	2
mesenchymal cell	22	2
presumptive enteric nervous system	20	5
mesenchyme pectoral fin	20	2
common myeloid progenitor	20	2
renal system	19	5
vasculature	19	1
head mesenchyme	19	2
chondrocranium	18	2
pharyngeal arch 3-7	17	2
posterior lateral mesoderm	17	2
floor plate	17	1
eye photoreceptor cell	17	5
musculature system	16	2
anterior neural plate	16	4
Kupffer's vesicle	15	5
primitive heart tube	15	2
dermal bone	15	2
adaxial cell	14	2
hypothalamus	14	2
segmental plate	14	3
optic cup	14	4
radial glial cell	14	3
hematopoietic system	13	2
somite	13	2
neurogenic placode	13	4
hindbrain	13	4
presumptive telencephalon	12	4
midbrain neural keel	12	4
spinal cord neural tube	12	4
eye	12	4
cardiac muscle cell	12	2
ventricular zone	12	4
blood island	12	2
forebrain	12	5
heart	12	2
skeletal muscle cell	11	3
pronephric duct	11	3
trigeminal placode	11	5
pronephros	11	3
trigeminal ganglion	11	5
brain	11	3
neuronal stem cell	11	4
myoblast	11	4
median fin fold	11	2
peripheral olfactory organ	11	5
anterior neural keel	10	4
immature Schwann cell	10	3
olfactory bulb	10	5
lens	10	3
xanthophore	10	3
neutrophil	10	3
muscle pioneer	10	2
olfactory pit	10	5
lateral plate mesoderm	10	2
pharynx	9	3
retinal rod cell	9	5
cardiac muscle	9	2
neuron	9	5
cranial ganglion	9	5
hindbrain neural tube	9	4
retinal cone cell	8	5
neuromast	8	3
primary neuron	8	5
midbrain hindbrain boundary	8	4
pectoral fin musculature	8	3
integument ionocyte	8	3
intestinal bulb	8	3
ionocyte	8	3
retinal photoreceptor layer	8	5
hematopoietic stem cell	8	3
macrophage	8	3
retinal ganglion cell	8	5
enteric musculature	8	3
pharyngeal epithelium	7	3
renal glomerulus	7	3
notochord	7	3
neuroblast	7	4
optic vesicle	7	4
myotome	7	3
muscle	7	3
telencephalon	7	4
lens placode	7	3
melanocyte	7	3
peripheral nervous system	7	5
presumptive diencephalon	7	4
otic placode	7	3
ectodermal cell	7	3
olfactory epithelium	6	3
Muller cell	6	3
glial cell	6	3
retinal neural layer	6	5
midbrain	6	4
liver	6	3
kidney cell	6	3
optic tectum	6	3
cranial cartilage	6	3
polster	5	3
neural tube	5	4
diencephalon	5	4
posterior lateral line ganglion	5	3
hindbrain neural plate	5	4
otic vesicle	5	3
cartilage element	5	3
paraxial mesoderm	5	3
periderm	4	3
nucleate erythrocyte	4	3
amacrine cell	4	5
cone retinal bipolar cell	4	5
retina	4	5
floor plate rhombomere region	4	3
midbrain interneuron	4	5
spinal cord	3	4
epidermal cell	3	3
lateral mesoderm	3	3
hematopoietic cell	3	3
pharyngeal arch	3	3
pigment cell	3	3
dermis	3	3
tail bud	3	3
yolk syncytial layer	3	3
lateral line ganglion	3	3
blood cell	2	3
oligodendrocyte	2	3
pectoral fin	2	3
epithelial cell	2	3
fin	2	3
hindbrain neural keel	2	4
gut	2	3
midbrain hindbrain boundary neural keel	2	4
neural plate	2	4
trunk	2	3
mesoderm	2	3
hatching gland cell	2	3
solid lens vesicle	2	3
neural crest	1	3
central nervous system	1	3
pancreas	1	3
endoderm	1	3
cornea	0	3
intestine	0	3
